# Supplementary material for: Surface microlayer-mediated virome dissemination in the Central Arctic
Source: Microbiome. 2024 Oct 24;12:218. doi: 10.1186/s40168-024-01902-0 (PMC11515562; doi:10.1186/s40168-024-01902-0)
Supplement: Supplementary file 3 — Additional file 2. A .xlsx file including 18 tables. The titles of the tables are TableS1_Sampling_info (Table S1), TableS2_MAG_breadth (Table S2), TableS3_Bacterial_isolates (Table S3), TableS4_Prophages (Table S4), TableS5_results_motus (Table S5), TableS6_MAGs (Table S6), TableS7_iRep (Table S7), TableS8_PhaMer_Phatyp (Table S8), TableS9_vOTU_VCinfo (Table S9), TableS10_Host_prediction (Table S10), TableS11_CRISPRmatches (Table S11), TableS12_AMGnumbers (Table S12), TableS13_AMGonvOTU (Table S13), TableS14_vOTU_annotations (Table S14), TableS15_Phage_Annotations (Table S15), TableS16_TEM measure (Table S16), TableS17_IMGVR hits (Table S17), TableS18_Bioproject_PRJNA950101 (Table S18). [file 40168_2024_1902_MOESM2_ESM.xlsx]

## Sheet: TableS1_Sampling_info
Seq_number	Sample number	Station	Longitude	Latitude	Sampling date (UTC)	Sampling time (UTC)	Filtered volume (L)	Sample type	Salinity	Temperature	Wind speed (m s-1)	Ecosystem	Size fraction	Comment
P24860_101	SMLVO #1	Station 14	28.769	88.492	2021-08-11	16:25-16:45	0.6	Surface microlayer	0.44	?	2.3	Melt pond	>5 µm
P24860_102	SMLVO #2	Station 14	28.769	88.492	2021-08-11	16:25-16:45	2x 0.3	Surface microlayer	0.44	?	2.3	Melt pond	5 - 0.2 µm	DNA pooled from the two filters
P24860_103	SMLVO #4	Station 14	28.769	88.492	2021-08-11	16:50-17:10	2	Bulk water ~60 cm depth	0.44	?	2.3	Melt pond	>5 µm
P24860_104	SMLVO #5+6	Station 14	28.769	88.492	2021-08-11	16:50-17:10	2	Bulk water ~60 cm depth	0.44	?	2.3	Melt pond	5 - 0.2 µm
P24860_105	SMLVO #7	Station 14	28.769	88.492	2021-08-11	16:50-17:10	2	Bulk water ~60 cm depth	0.44	?	2.3	Melt pond	< 0.2 µm
P24860_108	SMLVO #15	Station 28	-137.087	88.739	2021-08-21	13:45-14:05	0.75	Surface microlayer	26.82	-1	1.5	Seawater	5 - 0.2 µm	Gangway sampling, contamination --> assembled viruses excluded
P24860_111	SMLVO #26	Station 42	-56.143	86.489	2021-08-31	15:40-15:50	1.85	Bulk water ~60 cm depth	27.07	-1.7	3	Seawater	5 - 0.2 µm
P24860_112	SMLVO #29	Station 50	-32.113	84.149	2021-09-04	14:00-14:25	0.97	Surface microlayer	not recorded	not recorded	0	Seawater	5 - 0.2 µm	Gangway sampling, contamination --> assembled viruses excluded
P24860_113	SMLVO #32	Station 50	-32.113	84.149	2021-09-04	14:00-14:25	2	Bulk water ~60 cm depth	not recorded	not recorded	0	Seawater	5 - 0.2 µm	Gangway sampling, contamination --> assembled viruses excluded
P24860_114	SMLVO #35	Station 57	9.083	82.459	2021-09-10	14:10-14:42	0.8	Surface microlayer	31.5	-1.7	4.5 - 5	Seawater	>5 µm
P24860_115	SMLVO #36	Station 57	9.083	82.459	2021-09-10	14:10-14:42	0.8	Surface microlayer	31.5	-1.7	4.5 - 5	Seawater	5 - 0.2 µm
P24860_116	SMLVO #38	Station 57	9.083	82.459	2021-09-10	13:55-14:02	2.1	Bulk water ~60 cm depth	31.5	-1.7	4.5 - 5	Seawater	>5 µm
P24860_117	SMLVO #39	Station 57	9.083	82.459	2021-09-10	13:55-14:02	2.1	Bulk water ~60 cm depth	31.5	-1.7	4.5 - 5	Seawater	5 - 0.2 µm
P24860_118	SMLVO #40	Station 57	9.083	82.459	2021-09-10	13:55-14:02	2	Bulk water ~60 cm depth	31.5	-1.7	4.5 - 5	Seawater	< 0.2 µm	not used for inter-sample comparison
P24860_119	SMLVO #13	Station 27	-151.768	89.145	2021-08-20	15:30-15:45	2	Bulk water ~60 cm depth	7.24	-0.4	2.6	Seawater	< 0.2 µm	not used for inter-sample comparison
P24860_121	SMLVO #3	Station 14	28.769	88.492	2021-08-11	16:25-16:45	0.6	Surface microlayer	0.44	?	2.3	Melt pond	< 0.2 µm	not used for inter-sample comparison
P24860_128	SMLVO #33	Station 50	-32.113	84.149	2021-09-04	14:30-14:42	2	Bulk water ~60 cm depth	not recorded	not recorded	0	Seawater	< 0.2 µm	not used for inter-sample comparison + Gangway sampling, contamination --> assembled viruses excluded

## Sheet: TableS2_Genome_breadth
Filename			102_arctic_Nonlabens_dokdonensis_37_13	104_arctic_Burkholderiales_59_48	104_arctic_Cytophagales_41_6	104_arctic_Microbacteriaceae_52_206	104_arctic_Pelagibacter_ubique_30_18	108_arctic_Bacteria_41_35	108_arctic_Cytophagales_39_75	108_arctic_OMG_group_49_116	108_arctic_Rhodobacterales_49_20	111_arctic_Bacteroidetes_35_208	111_arctic_Bacteroidetes_42_154	111_arctic_Betaproteobacteria_bacterium_MOLA814_54_11	111_arctic_Brachymonas_chironomi_65_62	111_arctic_Flavobacteriales_42_98	111_arctic_Gammaproteobacteria_48_41	111_arctic_Lutibacter_32_11	111_arctic_Microbacteriaceae_58_17	111_arctic_Nitrosopumilus_31_20	111_arctic_Opitutaceae_bacterium_BACL24_MAG_120322_bin51_53_321	111_arctic_Rhodospirillales_46_22	111_arctic_SAR92_clade_49_149	112_arctic_Aeromonadales_59_15	112_arctic_Bacteria_38_41	112_arctic_Bacteroidales_42_54	112_arctic_Bacteroidales_55_7	112_arctic_Bacteroidetes_37_11	112_arctic_Betaproteobacteria_61_9	112_arctic_Betaproteobacteria_65_32	112_arctic_Bifidobacterium_adolescentis_60_7	112_arctic_Clostridiales2_49_7	112_arctic_Clostridiales_41_11	112_arctic_Clostridiales_52_9	112_arctic_Flavobacteriales_37_45	112_arctic_Macellibacteroides_sp_HH_ZS_43_62	112_arctic_Pseudomonas_caeni_49_7	112_arctic_Thauera_phenylacetica_B4P_69_31	112_arctic_unclassified_38_91	112_arctic_unclassified_41_21	113_Arctic_Actinobacteria_54_13	113_arctic_Bacteroidetes_bacterium_41_46_40_7	113_arctic_Euryarchaeota_42_19	113_arctic_Polaribacter_31_285	113_arctic_Pseudomonas_59_6	113_arctic_unclassified_28_6	114_arctic_Bacteria2_41_13	114_arctic_Bacteria2_60_32	114_arctic_Bacteroidetes_38_23
MAG name			P24860_102_MAG_04	P24860_104_MAG_07	P24860_104_MAG_08	P24860_104_MAG_09	P24860_104_MAG_10	P24860_108_MAG_15	P24860_108_MAG_16	P24860_108_MAG_22	P24860_108_MAG_23	P24860_111_MAG_30	P24860_111_MAG_32	P24860_111_MAG_34	P24860_111_MAG_35	P24860_111_MAG_39	P24860_111_MAG_41	P24860_111_MAG_43	P24860_111_MAG_45	P24860_111_MAG_173	P24860_111_MAG_46	P24860_111_MAG_50	P24860_111_MAG_51	P24860_112_MAG_53	P24860_112_MAG_55	P24860_112_MAG_56	P24860_112_MAG_57	P24860_112_MAG_58	P24860_112_MAG_61	P24860_112_MAG_62	P24860_112_MAG_63	P24860_112_MAG_67	P24860_112_MAG_70	P24860_112_MAG_71	P24860_112_MAG_75	P24860_112_MAG_78	P24860_112_MAG_79	P24860_112_MAG_80	P24860_112_MAG_81	P24860_112_MAG_82	P24860_113_MAG_84	P24860_113_MAG_91	P24860_113_MAG_176	P24860_113_MAG_101	P24860_113_MAG_102	P24860_113_MAG_106	P24860_114_MAG_112	P24860_114_MAG_114	P24860_114_MAG_117
Taxonomy			Nonlabens sp.	Polaromonas sp.	Spirosomaceae bacterium	Aquiluna sp.	Candidatus Pelagibacter	SAR324 cluster bacterium	Cyclobacteriaceae bacterium	Gammaproteobacteria bacterium	Paracoccaceae bacterium	Flavobacteriales bacterium	Flavobacteriales bacterium	Burkholderiaceae bacterium	Brachymonas denitrificans	Schleiferiaceae bacterium	Pseudomonadales bacterium	Urechidicola sp.	Pontimonas sp.	Nitrosopumilus sp.	Opitutales bacterium	Rhodospirillales bacterium	Porticoccaceae bacterium	Aeromonadaceae bacterium	Candidatus Wallbacteria bacterium	Paludibacteraceae bacterium	Alistipes putredinis	Bacteroidales bacterium	Propionivibrio sp.	Propionivibrio sp.	Bifidobacterium adolescentis	Oscillospiraceae bacterium	Ruminococcus bromii	Clostridiaceae bacterium	Patiriisocius sp.	Macellibacteroides fermentans	Pseudomonas sp.	Thauera sp.	Sulfurospirillum sp.	Acinetobacter towneri	Candidatus Nanopelagicales	Bacteroidales bacterium	Candidatus Poseidoniaceae archaeon	Polaribacter sp.	Thiopseudomonas sp.	Aliarcobacter cryaerophilus	SAR324 cluster bacterium	Myxococcota bacterium	Flavobacteriales bacterium
P24860_101_S1	Station 14	Surface microlayer	0.587078	0.300483	1	0.992667	0.427668	0.114516	0.0869544	0.278465	0.0241338	0.206134	0.173288	0.595996	0.202673	0.0230044	0.0523482	0.456784	0.0146348	0.297969	0.835871	0.0690267	0.0826039	0.106955	0.0577347	0.209648	0.439024	0.215438	0.25748	0.0286136	0.215231	0.29142	0.184825	0.0592188	0.272594	0.229508	0.267116	0.114583	0.0987869	0.252598	0.0628209	0.322427	0.105665	0.855711	0.519838	0.963904	0.193981	0.105597	0.399285
P24860_102_S2	Station 14	Surface microlayer	1	1	1	1	0.925515	0.293076	0.375272	0.605198	0.0838033	0.496606	0.274562	1	0.329993	0.1141	0.123627	0.993844	0.0456369	0.689668	1	0.179373	0.916302	0.201621	0.201715	0.453339	0.871397	0.407279	0.436603	0.0565007	0.284499	0.697485	0.529537	0.153726	0.60788	0.447567	0.456334	0.217624	0.247885	0.554223	0.253607	0.612422	0.180193	1	0.653779	1	0.368155	0.154093	0.910462
P24860_103_S3	Station 14	Bulk water ~60 cm depth	0.682239	0.994683	1	0.981668	0.592396	0.193511	0.158305	0.463696	0.0373335	0.290724	0.209106	0.973436	0.459663	0.0704884	0.107087	0.583794	0.0349457	0.449224	1	0.132828	0.327133	0.266036	0.0762569	0.195846	0.775314	0.341688	0.370187	0.0576264	0.487173	0.631657	0.344046	0.112908	0.47105	0.278168	0.42628	0.280267	0.0864571	0.250866	0.0854904	0.35008	0.21652	0.991316	0.642485	1	0.170194	0.206561	0.645338
P24860_104_S4	Station 14	Bulk water ~60 cm depth	1	1	1	1	1	0.721026	0.972966	0.999175	0.23624	0.963675	0.999117	1	0.4244	0.960146	0.886708	0.999623	0.070279	1	1	0.907197	0.997812	0.177178	0.0759413	0.171399	0.617147	0.281429	0.429223	0.0748792	0.396165	0.592456	0.393786	0.11323	0.995475	0.246032	0.453504	0.284657	0.109033	0.352518	0.623966	0.363544	0.188842	1	0.645526	1	0.761942	0.269144	1
P24860_105_S5	Station 14	Bulk water ~60 cm depth	0.985369	1	1	1	1	0.854416	0.766196	0.851073	0.0352649	0.736551	0.675999	1	0.133259	0.206072	0.623132	0.936809	0.212296	1	1	0.410349	0.999453	0.00702228	0.101579	0.214642	0.345159	0.19824	0.136723	0.00851064	0.116932	0.401627	0.345646	0.0483323	0.378411	0.248113	0.253774	0.0328754	0.104741	0.163869	0.506188	0.292312	0.857287	1	0.231103	0.900401	0.980194	0.051333	0.80954
P24860_108_S7	Station 28	Surface microlayer	0.99703	0.999004	1	0.999083	1	1	1	1	1	1	1	1	1	1	1	1	1	1	1	1	1	0.613639	0.202358	0.924816	1	0.455539	0.871998	0.227775	0.809479	0.835059	0.780104	0.309857	0.999734	0.990372	0.900809	0.898907	0.309211	0.845457	1	0.951788	1	1	0.944396	1	1	0.732842	0.99221
P24860_111_S9	Station 42	Bulk water ~60 cm depth	1	0.999979	1	1	1	1	1	1	1	1	1	1	1	1	1	1	1	1	1	1	1	1	0.755146	0.999869	1	1	1	0.999856	1	1	0.999733	0.999752	1	1	0.99973	1	0.998933	0.999734	1	1	1	1	1	1	1	0.999622	1
P24860_112_S10	Station 50	Surface microlayer	0.99804	1	1	1	1	1	1	1	1	1	1	1	1	0.999977	1	1	1	1	1	1	1	1	1	1	1	1	1	1	1	1	1	1	1	1	1	1	1	1	1	1	1	1	1	1	1	0.999433	1
P24860_113_S11	Station 50	Bulk water ~60 cm depth	0.981742	0.997733	1	1	1	1	1	1	1	1	1	1	1	1	1	1	0.999681	1	1	1	1	1	0.999992	1	1	1	1	0.999992	1	1	1	1	1	1	1	1	1	1	1	1	1	1	1	1	1	0.999433	1
P24860_114_S12	Station 57	Surface microlayer	0.991553	0.999958	1	1	1	0.999788	1	1	1	1	1	1	0.747958	1	1	1	0.999954	1	1	1	1	0.571371	0.262872	0.394453	0.998522	0.556726	0.853079	0.314934	0.652714	0.957101	0.691692	0.237818	1	0.586521	0.811186	0.748144	0.312511	0.735145	1	0.80527	1	1	0.931074	1	1	1	1
P24860_115_S13	Station 57	Surface microlayer	0.990652	0.865499	1	0.9945	1	0.423921	0.440697	0.906766	0.131504	0.730015	0.951444	0.996223	1	0.999862	0.633225	0.998241	0.400953	0.820865	1	0.478657	0.990153	0.802431	0.148231	1	1	0.632182	0.961358	0.248525	0.958142	0.852071	0.847046	0.678016	1	0.997658	0.893127	0.774607	0.463321	0.993738	0.999973	0.668452	0.719908	1	0.974225	1	0.37932	0.727926	1
P24860_116_S14	Station 57	Bulk water ~60 cm depth	0.873935	0.271036	1	0.851512	1	0.2812	0.332807	0.514026	0.0788288	0.489442	0.507378	0.925847	1	1	0.288905	0.997864	0.161804	0.738489	1	0.196199	0.961707	0.367995	0.144431	0.904048	0.844789	0.52633	0.521669	0.117353	0.616257	0.758876	0.571009	0.410564	0.999867	0.978142	0.669946	0.436308	0.290357	0.720624	0.982302	0.617924	0.445438	1	0.890964	1	0.494757	0.300057	1
P24860_117_S15	Station 57	Bulk water ~60 cm depth	0.98784	0.987988	1	0.999083	1	1	1	1	0.81678	1	0.999874	1	1	1	1	1	0.999726	1	1	1	1	0.651722	0.21729	0.976998	0.956393	0.55286	0.734872	0.162836	0.721172	0.841716	0.87665	0.428047	1	0.989722	0.795013	0.588675	0.495572	0.868505	0.998649	0.889677	0.999712	1	0.835071	1	1	0.72405	1
P24860_118_S16	Station 57	Bulk water ~60 cm depth	0.998527	1	1	1	1	0.999894	1	1	0.847243	1	0.999874	1	1	1	0.999976	1	0.999726	1	1	1	1	0.879136	0.260048	0.997634	1	0.705639	0.937072	0.34987	0.949095	1	0.920789	0.650118	1	0.998699	0.933154	0.849459	0.63038	0.974287	1	0.962791	1	1	0.999566	1	1	0.842787	1
P24860_119_S17	Station 27	Bulk water ~60 cm depth	0.638785	0.457927	1	0.925756	1	0.985792	0.88732	0.995875	0.121974	0.996732	0.979821	1	0.810195	1	0.999976	0.972111	0.999818	0.982087	1	0.89066	1	0.264011	0.291219	0.565852	0.937916	0.658446	0.449483	0.0761726	0.36808	0.907544	0.7501	0.185815	0.999601	0.59719	0.599191	0.277308	0.290704	0.780309	0.603756	0.708557	1	1	0.686939	1	0.948155	0.312252	0.99946
P24860_121_S18	Station 14	Surface microlayer	0.705548	0.922761	0.995635	1	1	0.999894	1	1	0.999704	1	1	1	0.997402	0.999977	0.999928	0.999623	1	1	0.950367	1	1	0.291965	0.165039	0.493297	0.72949	0.297294	0.386824	0.0816015	0.389549	0.578402	0.57621	0.112759	0.981099	0.444965	0.584906	0.427011	0.248704	0.550493	1	0.542638	1	1	0.758616	1	1	0.200416	0.471934
P24860_128_S23	Station 50	Bulk water ~60 cm depth	0.464604	0.555461	0.936389	0.947754	1	0.999894	0.958202	0.999175	0.221144	1	0.999243	0.9859	1	0.999193	0.997899	0.986935	0.999977	1	0.756345	0.907006	0.999453	0.86158	0.58957	0.975815	0.991131	0.918011	0.842211	0.569606	0.694572	0.766272	0.636752	0.347229	0.998003	0.983346	0.743531	0.911757	0.584559	0.896882	0.970603	0.995946	1	1	0.915581	1	1	0.725846	1
Melt pond present			yes	yes	yes	yes	yes	no	yes	yes	no	yes	yes	yes	no	yes	no	yes	no	yes	yes	yes	yes			no	no								yes	no					no		no	yes	no		no		yes
Ocean present			yes	yes	yes	yes	yes	yes	yes	yes	yes	yes	yes	yes	yes	yes	yes	yes	yes	yes	yes	yes	yes	C	C	yes	yes	C	C	C	C	C	C	C	yes	yes	C	C	C	C	yes	C	yes	yes	yes	C	yes	C	yes
red = viromes (not considered)
[truncated: 31 more columns]

## Sheet: TableS3_Bacterial_isolates
Genome	Full name	Station	Sampling date	Sample type	Phenotyp/colony diameter	Medium	GTDB Taxonomy	Genome Completeness	Genome Contamination	Comment
Arc30_scaffolds_min1000	Arc30_SMLBI8Arc	42	2021-08-31	Surface Microlayer	yellow, 1 mm	Zobell Arctic	d__Bacteria;p__Bacteroidota;c__Bacteroidia;o__Flavobacteriales;f__Flavobacteriaceae;g__Leeuwenhoekiella;s__Leeuwenhoekiella aequorea	99.6198	0
Arc29_scaffolds_min1000	Arc29_SMLBI8Arc	42	2021-08-31	Surface Microlayer	white, 2 mm	Zobell Arctic	d__Bacteria;p__Pseudomonadota;c__Gammaproteobacteria;o__Pseudomonadales;f__Moraxellaceae;g__Psychrobacter;s__	99.6337	0.824176
Arc9_scaffolds_min1000	Arc9_SMLBI8Arc	42	2021-08-31	Surface Microlayer	white with extra margin, 4 mm	Zobell Arctic	d__Bacteria;p__Pseudomonadota;c__Gammaproteobacteria;o__Pseudomonadales;f__Moraxellaceae;g__Psychrobacter;s__Psychrobacter sp002836505	99.6703	0.549451
Arc13_scaffolds_min1000	Arc13_SMLBI10BS	50	2021-09-04	Surface Microlayer	orange, 2.5 mm	Zobell Baltica	d__Bacteria;p__Bacteroidota;c__Bacteroidia;o__Flavobacteriales;f__Weeksellaceae;g__Cloacibacterium;s__Cloacibacterium sp002422665	100	0.245098	Gangway-sampling
Arc16_scaffolds_min1000	Arc16_SMLBI10BS	50	2021-09-04	Surface Microlayer	reddish-shiny, 2 mm	Zobell Baltica	d__Bacteria;p__Bacteroidota;c__Bacteroidia;o__Flavobacteriales;f__Weeksellaceae;g__Cloacibacterium;s__Cloacibacterium sp002422665	100	0.245098	Gangway-sampling
Arc18_scaffolds_min1000	Arc18_SMLBI10MQ	50	2021-09-04	Surface Microlayer	orange-shiny, 4 mm	Zobell MilliQ	d__Bacteria;p__Bacteroidota;c__Bacteroidia;o__Flavobacteriales;f__Weeksellaceae;g__Cloacibacterium;s__Cloacibacterium normanense	100	0.245098	Gangway-sampling
Arc4_scaffolds_min1000	Arc4_SMLBI3MQ	27	2021-08-20	Surface Microlayer	white with lobed margin, 6 mm	Zobell MilliQ	d__Bacteria;p__Pseudomonadota;c__Gammaproteobacteria;o__Burkholderiales;f__Burkholderiaceae;g__Burkholderia;s__Burkholderia vietnamiensis	99.8495	0.016129
Arc15_scaffolds_min1000	Arc15_SMLBI10BS	50	2021-09-04	Surface Microlayer	yellow, very dry, 4 mm	Zobell Baltica	d__Bacteria;p__Bacillota;c__Bacilli;o__Bacillales;f__Bacillaceae;g__Bacillus;s__Bacillus pumilus	99.5851	0.207469	Gangway-sampling
Arc14_scaffolds_min1000	Arc14_SMLBI10BS	50	2021-09-04	Surface Microlayer	yellow, 4 mm	Zobell Baltica	d__Bacteria;p__Bacteroidota;c__Bacteroidia;o__Flavobacteriales;f__Flavobacteriaceae;g__Flavobacterium;s__Flavobacterium frigidarium	99.2933	0	Gangway-sampling
Arc2_scaffolds_min1000	Arc2_SMLBI3BS	27	2021-08-20	Surface Microlayer	yellow-shiny, 2 mm	Zobell Baltica	d__Bacteria;p__Bacteroidota;c__Bacteroidia;o__Flavobacteriales;f__Flavobacteriaceae;g__Flavobacterium;s__	99.6466	1.07185
Arc3_scaffolds_min1000	Arc3_SMLBI3BS	27	2021-08-20	Surface Microlayer	yellow-shiny, 2 mm	Zobell Baltica	d__Bacteria;p__Bacteroidota;c__Bacteroidia;o__Flavobacteriales;f__Flavobacteriaceae;g__Flavobacterium;s__	99.6466	1.07185
Arc38_scaffolds_min1000	Arc38_SMLBI12Arc	57	2021-09-10	Surface Microlayer	white, 5 mm	Zobell Arctic	d__Bacteria;p__Pseudomonadota;c__Gammaproteobacteria;o__Enterobacterales;f__Alteromonadaceae;g__Pseudoalteromonas;s__Pseudoalteromonas distincta	100	0.168919
Arc10_scaffolds_min1000	Arc10_SMLBI10Arc	50	2021-09-04	Surface Microlayer	rose-shiny with lobed margin, 2 mm	Zobell Arctic	d__Bacteria;p__Pseudomonadota;c__Gammaproteobacteria;o__Burkholderiales;f__Burkholderiaceae;g__Alcaligenes;s__Alcaligenes phenolicus	100	0	Gangway-sampling

## Sheet: TableS4_Prophages
MAG_ID	user_genome (Bacteria)	Prophages	scaffold	fragment	protein start	protein stop	protein length	nucleotide start	nucleotide stop	nucleotide length	Annotations
P24860_102_MAG_01	102_arctic_Burkholderiales_59_8	none
P24860_102_MAG_02	102_arctic_Cytophagales_42_5	none
P24860_102_MAG_03	102_arctic_Microbacteriaceae_52_91	none
P24860_102_MAG_04	102_arctic_Nonlabens_dokdonensis_37_13	none
P24860_103_MAG_05	103_arctic_Flavobacterium_sp_ACAM_123_35_6	none
P24860_104_MAG_06	104_arctic_Betaproteobacteria_bacterium_MOLA814_54_24	none
P24860_104_MAG_07	104_arctic_Burkholderiales_59_48	none
P24860_104_MAG_08	104_arctic_Cytophagales_41_6	none
P24860_104_MAG_09	104_arctic_Microbacteriaceae_52_206	none
P24860_104_MAG_10	104_arctic_Pelagibacter_ubique_30_18	none
P24860_104_MAG_11	104_arctic_unclassified_41_4	none
P24860_108_MAG_12	108_arctic_Actinobacteria2_54_43	none
P24860_108_MAG_13	108_arctic_Actinobacteria2_59_6	none
P24860_108_MAG_14	108_arctic_Bacteria_31_7	none
P24860_108_MAG_15	108_arctic_Bacteria_41_35	none
P24860_108_MAG_16	108_arctic_Cytophagales_39_75	none
P24860_108_MAG_17	108_arctic_Gammaproteobacteria_45_519	none
P24860_108_MAG_18	108_arctic_Gammaproteobacteria_48_7	none
P24860_108_MAG_19	108_arctic_Gammaproteobacteria_53_7	none
P24860_108_MAG_20	108_arctic_Microbacteriaceae_58_8	none
P24860_108_MAG_21	108_arctic_Microbacteriaceae_bacterium_BACL28_MAG_120531_bin53_52_53	none
P24860_108_MAG_22	108_arctic_OMG_group_49_116	none
P24860_108_MAG_23	108_arctic_Rhodobacterales_49_20	none
P24860_108_MAG_24	108_arctic_Rhodospirillales_45_24	none
P24860_108_MAG_25	108_arctic_Rhodospirillales_50_7	none
P24860_108_MAG_26	108_arctic_Rhodospirillales_60_7	none
P24860_111_MAG_27	111_arctic_Actinobacteria_54_22	none
P24860_111_MAG_28	111_arctic_Actinobacteria_59_8	none
P24860_111_MAG_29	111_arctic_Bacteria_41_35	none
P24860_111_MAG_30	111_arctic_Bacteroidetes_35_208	none
P24860_111_MAG_31	111_arctic_Bacteroidetes_38_9	none
P24860_111_MAG_32	111_arctic_Bacteroidetes_42_154	none
P24860_111_MAG_33	111_arctic_Bacteroidetes_44_20	none
P24860_111_MAG_34	111_arctic_Betaproteobacteria_bacterium_MOLA814_54_11	none
P24860_111_MAG_35	111_arctic_Brachymonas_chironomi_65_62	none
P24860_111_MAG_36	111_arctic_Cellvibrionales_52_6	none
P24860_111_MAG_37	111_arctic_Cloacibacterium_normanense_33_7	none
P24860_111_MAG_38	111_arctic_Flavobacteriales_37_13	none
P24860_111_MAG_39	111_arctic_Flavobacteriales_42_98	none
P24860_111_MAG_40	111_arctic_Gammaproteobacteria_45_944	none
P24860_111_MAG_41	111_arctic_Gammaproteobacteria_48_41	none
P24860_111_MAG_42	111_arctic_Gammaproteobacteria_48_5	none
P24860_111_MAG_43	111_arctic_Lutibacter_32_11	none
P24860_111_MAG_44	111_arctic_Microbacteriaceae_52_63	none
P24860_111_MAG_45	111_arctic_Microbacteriaceae_58_17	none
P24860_111_MAG_46	111_arctic_Opitutaceae_bacterium_BACL24_MAG_120322_bin51_53_321	none
P24860_111_MAG_47	111_arctic_Polaribacter_32_252	none
P24860_111_MAG_48	111_arctic_Rhodobacterales_50_12	none
P24860_111_MAG_49	111_arctic_Rhodobacterales_53_5	none
P24860_111_MAG_50	111_arctic_Rhodospirillales_46_22	none
P24860_111_MAG_51	111_arctic_SAR92_clade_49_149	none
P24860_112_MAG_52	112_arctic_Actinobacteria_54_5	none
P24860_112_MAG_53	112_arctic_Aeromonadales_59_15	none
P24860_112_MAG_54	112_arctic_Bacteria_28_6	none
P24860_112_MAG_55	112_arctic_Bacteria_38_41	1	P24860_112_S10_metaspades_27_length_179780_cov_27	P24860_112_S10_metaspades_27_length_179780_cov_27_fragment_2	60	67	8	88815	105744	16930	ligA, ligB; DNA ligase (NAD+), lytM; lysostaphin, comEC; competence protein ComEC
P24860_112_MAG_56	112_arctic_Bacteroidales_42_54	none
P24860_112_MAG_57	112_arctic_Bacteroidales_55_7	none
P24860_112_MAG_58	112_arctic_Bacteroidetes_37_11	none
P24860_112_MAG_59	112_arctic_Bacteroidetes_38_33	none
P24860_112_MAG_60	112_arctic_Bacteroidetes_bacterium_41_46_40_71	none
P24860_112_MAG_61	112_arctic_Betaproteobacteria_61_9	none
P24860_112_MAG_62	112_arctic_Betaproteobacteria_65_32	none
P24860_112_MAG_63	112_arctic_Bifidobacterium_adolescentis_60_7	none
P24860_112_MAG_64	112_arctic_Brachymonas_chironomi_65_487	none
P24860_112_MAG_65	112_arctic_Burkholderiales_53_6	none
P24860_112_MAG_66	112_arctic_Cloacibacterium_normanense_33_66	1	P24860_112_S10_metaspades_4604_length_14170_cov_46	P24860_112_S10_metaspades_4604_length_14170_cov_46_fragment_1	2	11	10	762	10847	10086	int; integrase, hsdR; type I restriction enzyme, R subunit, xerD; integrase/recombinase XerD, xtmA; phage terminase small subunit
P24860_112_MAG_67	112_arctic_Clostridiales2_49_7	none
P24860_112_MAG_68	112_arctic_Clostridiales_34_5	none
P24860_112_MAG_69	112_arctic_Clostridiales_38_7	none
P24860_112_MAG_70	112_arctic_Clostridiales_41_11	none
P24860_112_MAG_71	112_arctic_Clostridiales_52_9	none
P24860_112_MAG_72	112_arctic_Clostridiales_58_7	none
P24860_112_MAG_73	112_arctic_Coriobacteriales_61_6	none
P24860_112_MAG_74	112_arctic_Flavobacteriales_32_26	none
P24860_112_MAG_75	112_arctic_Flavobacteriales_37_45	none
P24860_112_MAG_76	112_arctic_Gammaproteobacteria2_48_6	none
P24860_112_MAG_77	112_arctic_Gammaproteobacteria_46_116	none
P24860_112_MAG_78	112_arctic_Macellibacteroides_sp_HH_ZS_43_62	none
P24860_112_MAG_79	112_arctic_Pseudomonas_caeni_49_7	none
P24860_112_MAG_80	112_arctic_Thauera_phenylacetica_B4P_69_31	1	P24860_112_S10_metaspades_384_length_64042_cov_12	P24860_112_S10_metaspades_384_length_64042_cov_12_fragment_1	19	71	53	18498	58274	39777	gspA; general secretion pathway protein A; lysozyme, Phage virion morphogenesis family, Phage Mu protein F like protein, Terminase RNaseH-like domain, Mor transcription activator family
P24860_112_MAG_81	112_arctic_unclassified_38_91	none
P24860_112_MAG_82	112_arctic_unclassified_41_21	none
P24860_112_MAG_83	112_arctic_unclassified_57_7	none
P24860_113_MAG_84	113_arctic_Actinobacteria_54_13	none
P24860_113_MAG_85	113_arctic_Aeromonadales_59_5	none
P24860_113_MAG_86	113_arctic_Alphaproteobacteria_46_6	none
P24860_113_MAG_87	113_arctic_Bacteroidales_42_19	none
P24860_113_MAG_88	113_arctic_Bacteroidetes_32_5	none
P24860_113_MAG_89	113_arctic_Bacteroidetes_38_85	none
P24860_113_MAG_90	113_arctic_Bacteroidetes_52_4	none
P24860_113_MAG_91	113_arctic_Bacteroidetes_bacterium_41_46_40_7	none
P24860_113_MAG_92	113_arctic_Betaproteobacteria_bacterium_MOLA814_55_5	none
P24860_113_MAG_93	113_arctic_Brachymonas_chironomi_65_341	none
P24860_113_MAG_94	113_arctic_Cloacibacterium_normanense_33_20	none
P24860_113_MAG_95	113_arctic_Clostridiales_43_6	none
P24860_113_MAG_96	113_arctic_Gammaproteobacteria_43_8	none
P24860_113_MAG_97	113_arctic_Gammaproteobacteria_45_301	none
P24860_113_MAG_98	113_arctic_Gammaproteobacteria_48_15	none
P24860_113_MAG_99	113_arctic_Macellibacteroides_sp_HH_ZS_42_18	none
P24860_113_MAG_100	113_arctic_Microbacteriaceae_52_35	none
P24860_113_MAG_101	113_arctic_Polaribacter_31_285	none
P24860_113_MAG_102	113_arctic_Pseudomonas_59_6	none
P24860_113_MAG_103	113_arctic_Rubritalea_squalenifaciens_DSM_18772_47_14	none
P24860_113_MAG_104	113_arctic_Thauera_phenylacetica_B4P_69_7	none
P24860_113_MAG_105	113_arctic_Tolumonas_auensis_51_7	none
P24860_113_MAG_106	113_arctic_unclassified_28_6	none
P24860_113_MAG_107	113_arctic_unclassified_38_9	none
P24860_113_MAG_108	113_arctic_unclassified_42_6	none
P24860_114_MAG_109	114_arctic_Actinobacteria2_54_23	none
P24860_114_MAG_110	114_arctic_Actinobacteria_58_9	none
P24860_114_MAG_111	114_arctic_Alphaproteobacteria_46_16	none
P24860_114_MAG_112	114_arctic_Bacteria2_41_13	none
P24860_114_MAG_113	114_arctic_Bacteria2_59_7	none
P24860_114_MAG_114	114_arctic_Bacteria2_60_32	none
P24860_114_MAG_115	114_arctic_Bacteria_61_7	none
P24860_114_MAG_116	114_arctic_Bacteroidetes_35_33	none
P24860_114_MAG_117	114_arctic_Bacteroidetes_38_23	none
P24860_114_MAG_118	114_arctic_Bacteroidetes_42_25	none
P24860_114_MAG_119	114_arctic_Bacteroidetes_44_109	none
P24860_114_MAG_120	114_arctic_Cellvibrionales_53_211	none
P24860_114_MAG_121	114_arctic_Cytophagales_39_44	none
P24860_114_MAG_122	114_arctic_Flaviflexus_massiliensis_61_12	none
P24860_114_MAG_123	114_arctic_Flavobacteriales_32_120	none
P24860_114_MAG_124	114_arctic_Flavobacteriales_42_23	none
P24860_114_MAG_125	114_arctic_Gammaproteobacteria_48_50	none
P24860_114_MAG_126	114_arctic_Gammaproteobacteria_51_48	none
P24860_114_MAG_127	114_arctic_Gammaproteobacteria_53_30	none
P24860_114_MAG_128	114_arctic_Ilumatobacter_62_21	none
P24860_114_MAG_129	114_arctic_Polaribacter_32_53	none
P24860_114_MAG_130	114_arctic_Rhodobacterales2_54_13	none
P24860_114_MAG_131	114_arctic_Rhodobacterales_50_6	none
P24860_114_MAG_132	114_arctic_Rubritalea_squalenifaciens_DSM_18772_47_41	none
P24860_114_MAG_133	114_arctic_unclassified_Cryomorphaceae_33_132	none
P24860_114_MAG_134	114_arctic_unclassified_Verrucomicrobia_53_19	none
P24860_115_MAG_135	115_arctic_Bacteroidetes_32_10	none
P24860_115_MAG_136	115_arctic_Cellvibrionales_53_136	none
P24860_115_MAG_137	115_arctic_Colwellia_sp_PAMC_20917_37_5	none
P24860_115_MAG_138	115_arctic_Flavobacteriales_32_23	none
P24860_115_MAG_139	115_arctic_Formosa_sp_Hel1_33_131_35_7	none
P24860_115_MAG_140	115_arctic_Gammaproteobacteria2_43_11	none
P24860_115_MAG_141	115_arctic_Octadecabacter_arcticus_238_56_6	none
P24860_115_MAG_142	115_arctic_Polaribacter_32_17	none
P24860_115_MAG_143	115_arctic_SAR92_clade_46_8	none
P24860_116_MAG_144	116_arctic_Bacteroidetes_32_5	none
P24860_116_MAG_145	116_arctic_Cellvibrionales_53_92	none
P24860_116_MAG_146	116_arctic_Polaribacter_31_11	none
P24860_116_MAG_147	116_arctic_SAR92_clade_46_5	none
P24860_117_MAG_148	117_arctic_Alteromonadales2_42_5	none
P24860_117_MAG_149	117_arctic_Bacteria_45_7	none
P24860_117_MAG_150	117_arctic_Bacteroidetes_32_53	none
P24860_117_MAG_151	117_arctic_Bacteroidetes_36_8	none
P24860_117_MAG_152	117_arctic_Bacteroidetes_38_13	none
P24860_117_MAG_153	117_arctic_Bacteroidetes_38_9	none
P24860_117_MAG_154	117_arctic_Bacteroidetes_40_6	none
P24860_117_MAG_155	117_arctic_Betaproteobacteria_bacterium_MOLA814_54_7	none
P24860_117_MAG_156	117_arctic_Cellvibrionales_53_40	none
P24860_117_MAG_157	117_arctic_Colwellia_37_8	none
P24860_117_MAG_158	117_arctic_Colwellia_sp_PAMC_20917_37_10	none
P24860_117_MAG_159	117_arctic_Cytophagales_23_6	none
P24860_117_MAG_160	117_arctic_Flavobacteriales_37_556	none
P24860_117_MAG_161	117_arctic_Gammaproteobacteria_45_397	none
P24860_117_MAG_162	117_arctic_Gammaproteobacteria_48_76	none
P24860_117_MAG_163	117_arctic_Microbacteriaceae_52_36	none
P24860_117_MAG_164	117_arctic_OMG_group_49_9	none
P24860_117_MAG_165	117_arctic_Rhodobacterales_36_9	none
P24860_117_MAG_166	117_arctic_Rhodobacterales_39_145	none
P24860_117_MAG_167	117_arctic_Rhodobacterales_50_379	none
P24860_117_MAG_168	117_arctic_SAR92_clade_46_270	none
	Arc10_scaffolds_min1000	1	P26766_123_S23_Arc10_spades_1_length_1848604_cov_271	P26766_123_S23_Arc10_spades_1_length_1848604_cov_271_fragment_6	1446	1466	21	1592234	1613145	20912	lysozyme, lexA; repressor LexA, Lambda phage tail tape-measure protein (Tape_meas_lam_C), Bacterial OB fold (BOF) protein
	Arc13_scaffolds_min1000	none
	Arc14_scaffolds_min1000	none
	Arc15_scaffolds_min1000	2	P26766_119_S19_Arc15_spades_2_length_912834_cov_75	P26766_119_S19_Arc15_spades_2_length_912834_cov_75_fragment_2	230	279	50	232036	268180	36145	sinR; XRE family transcriptional regulator, master regulator for biofilm formation, dnaC; DNA replication protein DnaC,; site-specific DNA-methyltransferase (cytosine-N4-specific), xerD; integrase/recombinase XerD, mcrA; 5-methylcytosine-specific restriction enzyme A, flgJ; flagellar protein FlgJ, pfbA; plasmin and fibronectin-binding protein A, xlyAB; N-acetylmuramoyl-L-alanine amidase, SPP1 pha…
			P26766_119_S19_Arc15_spades_3_length_881892_cov_92	P26766_119_S19_Arc15_spades_3_length_881892_cov_92_fragment_5	850	888	39	841975	869687	27713	rpoE; RNA polymerase sigma-70 factor, ECF subfamily, xtmB; phage terminase large subunit, xlyAB; N-acetylmuramoyl-L-alanine amidase, K07729; putative transcriptional regulator, Phage-like element PBSX protein XtrA, Phage portal protein, Putative phage serine protease XkdF, Phage capsid family, Bacteriophage HK97-gp10, putative tail-component, Phage tail sheath protein subtilisin-like domain, Phag…
	Arc16_scaffolds_min1000	none
	Arc18_scaffolds_min1000	none
	Arc29_scaffolds_min1000	2	P26766_125_S25_Arc29_spades_1_length_707870_cov_381	P26766_125_S25_Arc29_spades_1_length_707870_cov_381_fragment_2	143	192	50	166568	202028	35461	dnaG; DNA primase, int; integrase, K08884; serine/threonine protein kinase, bacterial, rnz; ribonuclease Z, Phage late control gene D protein (GPD), Phage P2 GpU, Phage-related minor tail protein, Phage tail assembly chaperone proteins, E, or 41 or 14, Phage tail tube protein FII, Phage tail-collar fibre protein, Phage tail protein (Tail_P2_I), Baseplate J-like protein, Gene 25-like lysozyme, Typ…
			P26766_125_S25_Arc29_spades_4_length_343291_cov_309	P26766_125_S25_Arc29_spades_4_length_343291_cov_309_fragment_4	139	207	69	177053	237813	60761	arsA, ASNA1, GET3; arsenite/tail-anchored protein-transporting ATPase, cstA; carbon starvation protein, hprT, hpt, HPRT1; hypoxanthine phosphoribosyltransferase, recD; exodeoxyribonuclease V alpha subunit, recB; exodeoxyribonuclease V beta subunit, recC; exodeoxyribonuclease V gamma subunit, int; integrase, ttsA; typhoid toxin secretion A, mec; [CysO sulfur-carrier protein]-S-L-cysteine hydrolase…
	Arc2_scaffolds_min1000	none
	Arc30_scaffolds_min1000	2	P26766_124_S24_Arc30_spades_3_length_488957_cov_632	P26766_124_S24_Arc30_spades_3_length_488957_cov_632_fragment_4	368	444	77	419014	463109	44096	hupB; DNA-binding protein HU-beta, algH; putative transcriptional regulator, pabC; 4-amino-4-deoxychorismate lyase, int; integrase, HINT1, hinT, hit; histidine triad (HIT) family protein,; putative chitinase, xtmB; phage terminase large subunit, dnaA; chromosomal replication initiator protein, dnaC; DNA replication protein DnaC, mcrA; 5-methylcytosine-specific restriction enzyme A, ssb; single-st…
			P26766_124_S24_Arc30_spades_1_length_1266526_cov_692	P26766_124_S24_Arc30_spades_1_length_1266526_cov_692_fragment_7	623	667	45	694108	730554	36447	MuB; ATP-dependent target DNA activator, Tail completion protein S, Mu-like prophage FluMu F protein, Terminase, large subunit gp19, dam; DNA adenine methylase, Prophage endopeptidase tail, D-alanyl-D-alanine carboxypeptidase,
	Arc38_scaffolds_min1000	1	P26766_122_S22_Arc38_spades_29_length_42688_cov_402	P26766_122_S22_Arc38_spades_29_length_42688_cov_402_fragment_1	23	33	11	30651	38843	8193	Zonular occludens toxin (Zot), rstA1; phage replication initiation protein, xerD; integrase/recombinase XerD, CTX phage RstB protein
	Arc3_scaffolds_min1000	none
	Arc4_scaffolds_min1000	8	P26766_120_S20_Arc4_spades_5_length_316733_cov_217	P26766_120_S20_Arc4_spades_5_length_316733_cov_217_fragment_1	70	131	62	96752	139976	43225	xerD; integrase/recombinase XerD, DNMT1, dcm; DNA (cytosine-5)-methyltransferase 1; lysozyme, mec; [CysO sulfur-carrier protein]-S-L-cysteine hydrolase, sppA; protease IV, xtmA; phage terminase small subunit, mcrA; 5-methylcytosine-specific restriction enzyme A, Phage capsid family, Phage portal protein, Phage head-tail joining protein, Phage minor tail protein, Lambda phage tail tape-measure pro…
			P26766_120_S20_Arc4_spades_21_length_116856_cov_237	P26766_120_S20_Arc4_spades_21_length_116856_cov_237_fragment_1	50	86	37	19691	52056	32366	hspA; 6-hydroxy-3-succinoylpyridine 3-monooxygenase, parA, soj; chromosome partitioning protein, xerD; integrase/recombinase XerD, ssb; single-strand DNA-binding protein, fimZ; two-component system, NarL family, response regulator, fimbrial Z protein, FimZ, Zeta toxin, exoZ; exopolysaccharide production protein ExoZ, DNMT1, dcm; DNA (cytosine-5)-methyltransferase 1, topB; DNA topoisomerase III
			P26766_120_S20_Arc4_spades_22_length_114062_cov_288	P26766_120_S20_Arc4_spades_22_length_114062_cov_288_fragment_1	20	93	74	21774	74363	52590	xerD; integrase/recombinase XerD, ltrA; RNA-directed DNA polymerase, xtmB; phage terminase large subunit, ttsA; typhoid toxin secretion A, sixA; phosphohistidine phosphatase, olsB; L-ornithine Nalpha-acyltransferase, nlpD; lipoprotein NlpD; glucose-6-phosphate 1-epimerase, bacA; undecaprenyl-diphosphatase, Phage tail assembly chaperone protein, Mu-like prophage I protein, Mor transcription activa…
			P26766_120_S20_Arc4_spades_26_length_95109_cov_284	P26766_120_S20_Arc4_spades_26_length_95109_cov_284_fragment_1	35	42	8	39124	49928	10805	pinR; putative DNA-invertase from lambdoid prophage Rac, K06919; putative DNA primase/helicase, int; integrase
			P26766_120_S20_Arc4_spades_37_length_64575_cov_250	P26766_120_S20_Arc4_spades_37_length_64575_cov_250_fragment_1	48	64	17	49856	63920	14065	putative chitinase, exoZ; exopolysaccharide production protein ExoZ, mltD, dniR; membrane-bound lytic murein transglycosylase D
			P26766_120_S20_Arc4_spades_31_length_80762_cov_245	P26766_120_S20_Arc4_spades_31_length_80762_cov_245_fragment_1	45	63	19	56227	80710	24484	terD; tellurium resistance protein TerD, pinR; putative DNA-invertase from lambdoid prophage Rac, int; integrase, Phage replication protein CRI, Toxic anion resistance protein (TelA), vWA found in TerF C terminus
			P26766_120_S20_Arc4_spades_1_length_550305_cov_255	P26766_120_S20_Arc4_spades_1_length_550305_cov_255_fragment_4	414	495	82	453666	524776	71111	ABC.SN.A; NitT/TauT family transport system ATP-binding protein, otsA; trehalose 6-phosphate synthase, yebQ; MFS transporter, DHA2 family, multidrug resistance protein, eco; ecotin, pinR; putative DNA-invertase from lambdoid prophage Rac, alpA; prophage regulatory protein; putative DNA primase/helicase, int; integrase, xerD; integrase/recombinase XerD, moeB; molybdopterin-synthase adenylyltransfe…
			P26766_120_S20_Arc4_spades_17_length_142119_cov_327	P26766_120_S20_Arc4_spades_17_length_142119_cov_327_fragment_1	114	161	48	105450	139721	34272	Phage tail assembly chaperone protein, Baseplate J-like protein, Phage protein GP46, Bacteriophage Mu Gp45 protein, DNA circularisation protein N-terminus, Phage-related minor tail protein, Phage tail sheath C-terminal domain, Mu-like prophage major head subunit gpT, Mu-like prophage I protein, Phage virion morphogenesis family, phage-Barnase-EndoU-ColicinE5/D-RelE like nuclease2, Prokaryotic dks…
	Arc9_scaffolds_min1000	none
	user_genome (Archaea)
P24860_108_MAG_169	108_arctic_Euryarchaeota_42_31	none
P24860_108_MAG_170	108_arctic_Nitrosopumilaceae_31_70	none
P24860_111_MAG_171	111_arctic_Euryarchaeota_42_55	none
P24860_111_MAG_172	111_arctic_Euryarchaeota_46_39	1	P24860_111_S9_metaspades_726_length_48669_cov_27	P24860_111_S9_metaspades_726_length_48669_cov_27_fragment_2	18	27	10	16669	23518	6850	rimK; ribosomal protein S6--L-glutamate ligase, xerC; integrase/recombinase XerC, gcvH, GCSH; glycine cleavage system H protein, rnhA, RNASEH1; ribonuclease HI, rfbA, rffH; glucose-1-phosphate thymidylyltransferase
P24860_111_MAG_173	111_arctic_Nitrosopumilus_31_20	none
P24860_112_MAG_174	112_arctic_Euryarchaeota_42_11	none
P24860_112_MAG_175	112_arctic_Euryarchaeota_46_16	1	P24860_112_S10_metaspades_813_length_45279_cov_9	P24860_112_S10_metaspades_813_length_45279_cov_9_fragment_2	38	47	10	38382	45279	6898	rimK; ribosomal protein S6--L-glutamate ligase, xerC; integrase/recombinase XerC, gcvH, GCSH; glycine cleavage system H protein, rnhA, RNASEH1; ribonuclease HI, rfbA, rffH; glucose-1-phosphate thymidylyltransferase
P24860_113_MAG_176	113_arctic_Euryarchaeota_42_19	none
P24860_113_MAG_177	113_arctic_Euryarchaeota_46_29	none
P24860_113_MAG_178	113_arctic_Nitrosopumilaceae_31_8	none
P24860_114_MAG_179	114_arctic_Euryarchaeota_42_63	none
P24860_114_MAG_180	114_arctic_Euryarchaeota_46_85	none
P24860_114_MAG_181	114_arctic_Euryarchaeota_52_10	none
P24860_114_MAG_182	117_arctic_Euryarchaeota_46_16	none

## Sheet: TableS5_results_motus
							Station	14	14	14	14	28	42	50	50	57	57	57	57
	Domain	Phylum	Class	Order	Family	Genus	Species	SML_5µm_MP	SML_02µm_MP	SSW_5µm_MP	SSW_02µm_MP	SML_02µm_OW	SSW_02µm_OW	SML_02µm_OW	SSW_02µm_OW	SML_5µm_OW	SML_02µm_OW	SSW_5µm_OW	SSW_02µm_OW
OTU01	k__Eukaryota	p__Chlorophyta	c__Mamiellophyceae	o__Mamiellales	f__Bathycoccaceae	g__Bathycoccaceae gen. incertae sedis	s__Bathycoccaceae species incertae sedis [meta_mOTU_v3_14145]	0	0	0	0	0	0.00163359	0	0.00228812	0.0414664	0	0	0.00214137
OTU02	k__Eukaryota	p__Chlorophyta	c__Mamiellophyceae	o__Mamiellales	f__Bathycoccaceae	g__Bathycoccaceae gen. incertae sedis	s__Bathycoccaceae species incertae sedis [meta_mOTU_v3_13506]	0	0	0	0	0.00167143	0.00163359	0	0	0.0414664	0	0	0
OTU03	k__Eukaryota	p__Basidiomycota	c__Malasseziomycetes	o__Malasseziales	f__Malasseziaceae	g__Malassezia	s__Malassezia species incertae sedis [meta_mOTU_v3_12989]	0	0	0	0	0	0	0	0	0	0	0	0
OTU04	k__Bacteria	p__Verrucomicrobiota	c__Verrucomicrobiotae	o__Verrucomicrobiotales	f__Verrucomicrobiotales fam. incertae sedis	g__Verrucomicrobiotales gen. incertae sedis	s__Verrucomicrobiotales species incertae sedis [ext_mOTU_v3_31394]	0	0	0	0	0	0	0	0	0	0.0796178	0.0719424	0.0256965
OTU05	k__Bacteria	p__Verrucomicrobiota	c__Verrucomicrobiotae	o__Verrucomicrobiotales	f__Verrucomicrobiotales fam. incertae sedis	g__Verrucomicrobiotales gen. incertae sedis	s__Verrucomicrobiotales species incertae sedis [ext_mOTU_v3_22402]	0	0	0	0	0.00167143	0.00163359	0	0	0.0168937	0	0	0
OTU06	k__Bacteria	p__Verrucomicrobiota	c__Verrucomicrobiotae	o__Verrucomicrobiotales	f__Verrucomicrobiotales fam. incertae sedis	g__Verrucomicrobiotales gen. incertae sedis	s__Verrucomicrobiotales species incertae sedis [ext_mOTU_v3_22395]	0	0	0	0	0	0	0	0	0.0215011	0	0	0
OTU07	k__Bacteria	p__Verrucomicrobiota	c__Verrucomicrobiotae	o__Verrucomicrobiotales	f__Verrucomicrobiotales fam. incertae sedis	g__Verrucomicrobiotales gen. incertae sedis	s__Verrucomicrobiotales species incertae sedis [ext_mOTU_v3_22391]	0	0.121507	0	0	0.00167143	0.00163359	0.0210158	0.180761	0.390091	0.119427	0.143885	0.00428275
OTU08	k__Bacteria	p__Verrucomicrobiota	c__Verrucomicrobiotae	o__Verrucomicrobiotales	f__Verrucomicrobiotales fam. incertae sedis	g__Verrucomicrobiotales gen. incertae sedis	s__Verrucomicrobiotales species incertae sedis [ext_mOTU_v3_22386]	0	0	0	0	0.00334286	0.00816793	0.00350263	0.00457624	0.156651	0.0398089	0.0719424	0.0107069
OTU09	k__Bacteria	p__Verrucomicrobiota	c__Verrucomicrobiotae	o__Verrucomicrobiotales	f__Akkermansiaceae	g__Akkermansia	s__Akkermansia species incertae sedis [meta_mOTU_v3_12805]	0	0	0	0	0	0	0.00700525	0.00228812	0	0	0	0
OTU10	k__Bacteria	p__Verrucomicrobiota	c__Verrucomicrobiotae	o__Verrucomicrobiotales	f__Akkermansiaceae	g__Akkermansia	s__Akkermansia species incertae sedis [ext_mOTU_v3_26730]	0	0	0	0	0	0	0.00350263	0.00228812	0	0	0	0
OTU11	k__Bacteria	p__Verrucomicrobiota	c__Verrucomicrobiotae	o__Verrucomicrobiotales	f__Akkermansiaceae	g__Akkermansia	s__Akkermansia species incertae sedis [ext_mOTU_v3_17794]	0	0	0	0	0	0	0.00350263	0.00228812	0	0	0	0
OTU12	k__Bacteria	p__Verrucomicrobiota	c__Verrucomicrobiotae	o__Verrucomicrobiotales	f__Akkermansiaceae	g__Akkermansia	s__Akkermansia sp. CAG:344 [ref_mOTU_v3_03592]	0	0	0	0	0	0	0.00350263	0	0	0	0	0
OTU13	k__Bacteria	p__Verrucomicrobiota	c__Verrucomicrobiotae	o__Verrucomicrobiotales	f__Akkermansiaceae	g__Akkermansia	s__Akkermansia sp. [ref_mOTU_v3_02555]	0	0	0	0	0	0	0.00350263	0.00228812	0	0	0	0
OTU14	k__Bacteria	p__Verrucomicrobiota	c__Verrucomicrobiotae	o__Verrucomicrobiotales	f__Akkermansiaceae	g__Akkermansia	s__Akkermansia muciniphila [ref_mOTU_v3_03591]	0	0	0	0	0	0	0.0175131	0.00457624	0	0	0	0
OTU15	k__Bacteria	p__Verrucomicrobiota	c__Verrucomicrobiota class incertae sedis	o__Verrucomicrobiota order incertae sedis	f__Verrucomicrobiota fam. incertae sedis	g__Verrucomicrobiota gen. incertae sedis	s__Verrucomicrobiota species incertae sedis [ext_mOTU_v3_31589]	0	0	0	0	0.00668572	0	0	0	0.00307158	0	0	0
OTU16	k__Bacteria	p__Verrucomicrobiota	c__Verrucomicrobiota class incertae sedis	o__Verrucomicrobiota order incertae sedis	f__Verrucomicrobiota fam. incertae sedis	g__Verrucomicrobiota gen. incertae sedis	s__Verrucomicrobiota species incertae sedis [ext_mOTU_v3_31550]	0	0	0	0	0.0133714	0.0179695	0.0140105	0.0114406	0.0199653	0	0	0.00428275
OTU17	k__Bacteria	p__Verrucomicrobiota	c__Verrucomicrobiota class incertae sedis	o__Verrucomicrobiota order incertae sedis	f__Verrucomicrobiota fam. incertae sedis	g__Verrucomicrobiota gen. incertae sedis	s__Verrucomicrobiota species incertae sedis [ext_mOTU_v3_22238]	0	0	0	0	0.00167143	0.00163359	0	0.00228812	0.00307158	0	0	0
OTU18	k__Bacteria	p__Verrucomicrobiota	c__Verrucomicrobiota class incertae sedis	o__Verrucomicrobiota order incertae sedis	f__Verrucomicrobiota fam. incertae sedis	g__Verrucomicrobiota gen. incertae sedis	s__Verrucomicrobiota species incertae sedis [ext_mOTU_v3_17420]	0	0	0	0	0	0	0.00350263	0.00228812	0	0	0	0
OTU19	k__Bacteria	p__Verrucomicrobiota	c__Verrucomicrobiota class incertae sedis	o__Verrucomicrobiota order incertae sedis	f__Verrucomicrobiota fam. incertae sedis	g__Verrucomicrobiota gen. incertae sedis	s__Verrucomicrobiota bacterium CAG:312_58_20 [ref_mOTU_v3_10414]	0	0	0	0	0	0	0.00350263	0.00457624	0	0	0	0
OTU20	k__Bacteria	p__Verrucomicrobiota	c__Opitutae	o__Opitutales	f__Opitutaceae	g__Opitutaceae gen. incertae sedis	s__Opitutaceae species incertae sedis [ext_mOTU_v3_27086]	0	0	0	0	0	0	0.297723	0.0228812	0	0	0	0
OTU21	k__Bacteria	p__Mycoplasmatota	c__Mollicutes	o__Mycoplasmatales	f__Mycoplasmataceae	g__Mycoplasma	s__Mycoplasma sp. CAG:776 [ref_mOTU_v3_07687]	0	0	0	0	0	0	0.00350263	0	0	0	0	0
OTU22	k__Bacteria	p__Mycoplasmatota	c__Mollicutes	o__Mycoplasmatales	f__Mycoplasmataceae	g__Mycoplasma	s__Mycoplasma sp. CAG:776 [meta_mOTU_v3_13520]	0	0	0	0	0	0	0.00350263	0.00228812	0	0	0	0
OTU23	k__Bacteria	p__Mycoplasmatota	c__Mollicutes	o__Mycoplasmatales	f__Mycoplasmataceae	g__Mycoplasma	s__Mycoplasma sp. CAG:611 [meta_mOTU_v3_12292]	0	0	0	0	0	0	0.00350263	0	0	0	0	0
OTU24	k__Bacteria	p__Mycoplasmatota	c__Mollicutes	o__Mycoplasmatales	f__Mycoplasmataceae	g__Mycoplasma	s__Mycoplasma sp. CAG:472 [ref_mOTU_v3_07685]	0	0	0	0	0	0	0.00350263	0	0	0	0	0
OTU25	k__Bacteria	p__Mycoplasmatota	c__Mollicutes	o__Acholeplasmatales	f__Acholeplasmataceae	g__Acholeplasma	s__Acholeplasma sp. CAG:878 [ref_mOTU_v3_07583]	0	0	0	0	0	0	0.00350263	0	0	0	0	0
OTU26	k__Bacteria	p__Synergistota	c__Synergistia	o__Synergistales	f__Synergistaceae	g__Synergistes	s__Synergistes sp. 3_1_syn1 [ref_mOTU_v3_11256]	0	0	0	0	0	0	0	0.00228812	0	0	0	0
OTU27	k__Bacteria	p__Synergistota	c__Synergistia	o__Synergistales	f__Synergistaceae	g__Synergistaceae gen. incertae sedis	s__Synergistaceae species incertae sedis [ext_mOTU_v3_27081]	0	0	0	0	0	0	0.0105079	0.00457624	0	0	0	0
OTU28	k__Bacteria	p__Synergistota	c__Synergistia	o__Synergistales	f__Synergistaceae	g__Synergistaceae gen. incertae sedis	s__Synergistaceae species incertae sedis [ext_mOTU_v3_18420]	0	0	0	0	0	0	0.00350263	0	0	0	0	0
OTU29	k__Bacteria	p__Spirochaetota	c__Spirochaetia	o__Brachyspirales	f__Brachyspiraceae	g__Brachyspira	s__Brachyspira sp. CAG:484 [ref_mOTU_v3_07603]	0	0	0	0	0	0	0.00350263	0	0	0	0	0
OTU30	k__Bacteria	p__Pseudomonadota	c__Pseudomonadota class incertae sedis	o__Pseudomonadota order incertae sedis	f__Pseudomonadota fam. incertae sedis	g__Pseudomonadota gen. incertae sedis	s__Pseudomonadota species incertae sedis [ext_mOTU_v3_31645]	0	0	0	0	0.00668572	0.00326717	0	0.00228812	0.00460737	0	0	0
OTU31	k__Bacteria	p__Pseudomonadota	c__Pseudomonadota class incertae sedis	o__Pseudomonadota order incertae sedis	f__Pseudomonadota fam. incertae sedis	g__Pseudomonadota gen. incertae sedis	s__Pseudomonadota species incertae sedis [ext_mOTU_v3_31452]	0	0	0	0	0.00668572	0	0	0	0.00153579	0	0	0.00428275
OTU32	k__Bacteria	p__Pseudomonadota	c__Pseudomonadota class incertae sedis	o__Pseudomonadota order incertae sedis	f__Pseudomonadota fam. incertae sedis	g__Pseudomonadota gen. incertae sedis	s__Pseudomonadota species incertae sedis [ext_mOTU_v3_31427]	0	0	0	0	0.0551572	0.00816793	0.0210158	0.0160168	0.00153579	0	0	0.00214137
OTU33	k__Bacteria	p__Pseudomonadota	c__Pseudomonadota class incertae sedis	o__Pseudomonadota order incertae sedis	f__Pseudomonadota fam. incertae sedis	g__Pseudomonadota gen. incertae sedis	s__Pseudomonadota species incertae sedis [ext_mOTU_v3_22383]	0	0	0	0	0.585001	0.302214	0.217163	0.288303	0.400842	0	0	0.0192724
OTU34	k__Bacteria	p__Pseudomonadota	c__Pseudomonadota class incertae sedis	o__Pseudomonadota order incertae sedis	f__Pseudomonadota fam. incertae sedis	g__Pseudomonadota gen. incertae sedis	s__Pseudomonadota species incertae sedis [ext_mOTU_v3_22306]	0	0	0	0	0.0250715	0.0163359	0.0665499	0.0823723	0.191974	0	0	0.0620998
OTU35	k__Bacteria	p__Pseudomonadota	c__Pseudomonadota class incertae sedis	o__Pseudomonadota order incertae sedis	f__Pseudomonadota fam. incertae sedis	g__Pseudomonadota gen. incertae sedis	s__Pseudomonadota species incertae sedis [ext_mOTU_v3_22258]	0	0	0	0.0977517	1.02292	1.12391	0.371278	0.537708	0.729501	0	0	0.0942204
OTU36	k__Bacteria	p__Pseudomonadota	c__Pseudomonadota class incertae sedis	o__Pseudomonadota order incertae sedis	f__Pseudomonadota fam. incertae sedis	g__Pseudomonadota gen. incertae sedis	s__Pseudomonadota species incertae sedis [ext_mOTU_v3_22141]	0	0	0	0.0977517	0.571629	0.359389	0.108581	0.132711	0.0598959	0	0	0.0235551
OTU37	k__Bacteria	p__Pseudomonadota	c__Pseudomonadota class incertae sedis	o__Pseudomonadota order incertae sedis	f__Pseudomonadota fam. incertae sedis	g__Pseudomonadota gen. incertae sedis	s__Pseudomonadota species incertae sedis [ext_mOTU_v3_22082]	0	0	0	0	0	0	0	0	0	0	0	0.00214137
OTU38	k__Bacteria	p__Pseudomonadota	c__Pseudomonadota class incertae sedis	o__Pseudomonadota order incertae sedis	f__Pseudomonadota fam. incertae sedis	g__Pseudomonadota gen. incertae sedis	s__Pseudomonadota species incertae sedis [ext_mOTU_v3_22067]	0	0	0	0	0.00167143	0.00163359	0	0	0.00307158	0	0	0
OTU39	k__Bacteria	p__Pseudomonadota	c__Pseudomonadota class incertae sedis	o__Pseudomonadota order incertae sedis	f__Pseudomonadota fam. incertae sedis	g__Pseudomonadota gen. incertae sedis	s__Pseudomonadota bacterium CAG:495 [ref_mOTU_v3_07717]	0	0	0	0	0	0	0.0105079	0.00228812	0	0	0	0
OTU40	k__Bacteria	p__Pseudomonadota	c__Pseudomonadota class [Gammaproteobacteria/Alphaproteobacteria]	o__Pseudomonadota order [Rhodospirillales/Pseudomonadales]	f__Moraxellaceae	g__Moraxellaceae gen. [Enhydrobacter/Moraxella]	s__Moraxellaceae sp. [ref_mOTU_v3_06002]	0	0	0	0	0	0	0.00350263	0	0	0	0	0
OTU41	k__Bacteria	p__Pseudomonadota	c__Pseudomonadota class [Gammaproteobacteria/Alphaproteobacteria]	o__Pseudomonadota order [Rhizobiales/Pseudomonadales]	f__Pseudomonadota fam. [Pseudomonadaceae/Phyllobacteriaceae]	g__Pseudomonadota gen. [Pseudomonas/Aquamicrobium]	s__Pseudomonadota sp. [ref_mOTU_v3_04512]	0	0	0	0	0	0	0	0	0.00307158	0.0398089	0	0
OTU42	k__Bacteria	p__Pseudomonadota	c__Oligoflexia	o__Bdellovibrionales	f__Bdellovibrionaceae	g__Bdellovibrio	s__Bdellovibrio bacteriovorus [ref_mOTU_v3_11917]	0	0	0	0	0	0	0.00350263	0	0	0	0	0
OTU43	k__Bacteria	p__Pseudomonadota	c__Hydrogenophilalia	o__Hydrogenophilales	f__Hydrogenophilaceae	g__Tepidiphilus	s__Tepidiphilus thermophilus [ref_mOTU_v3_12017]	0	0	0	0	0	0	0	0.00228812	0	0	0	0
OTU44	k__Bacteria	p__Pseudomonadota	c__Gammaproteobacteria	o__Xanthomonadales	f__Xanthomonadaceae	g__Thermomonas	s__Thermomonas hydrothermalis [ref_mOTU_v3_10691]	0	0	0	0	0	0	0	0	0	0	0	0
OTU45	k__Bacteria	p__Pseudomonadota	c__Gammaproteobacteria	o__Xanthomonadales	f__Xanthomonadaceae	g__Stenotrophomonas	s__Stenotrophomonas maltophilia [ref_mOTU_v3_01786]	0	0	0	0	0	0	0.00350263	0	0	0	0	0
OTU46	k__Bacteria	p__Pseudomonadota	c__Gammaproteobacteria	o__Xanthomonadales	f__Xanthomonadaceae	g__Stenotrophomonas	s__Stenotrophomonas acidaminiphila [ref_mOTU_v3_03865]	0	0	0	0	0	0	0.00350263	0.00228812	0	0.0398089	0	0
OTU47	k__Bacteria	p__Pseudomonadota	c__Gammaproteobacteria	o__Xanthomonadales	f__Xanthomonadaceae	g__Pseudoxanthomonas	s__Pseudoxanthomonas suwonensis [ref_mOTU_v3_03141]	0	0	0	0	0	0	0	0	0.00307158	0.119427	0	0
OTU48	k__Bacteria	p__Pseudomonadota	c__Gammaproteobacteria	o__Xanthomonadales	f__Xanthomonadaceae	g__Pseudoxanthomonas	s__Pseudoxanthomonas species incertae sedis [ext_mOTU_v3_18700]	0	0	0	0	0	0	0.0105079	0	0	0	0	0
OTU49	k__Bacteria	p__Pseudomonadota	c__Gammaproteobacteria	o__Xanthomonadales	f__Xanthomonadaceae	g__Pseudoxanthomonas	s__Pseudoxanthomonas species incertae sedis [ext_mOTU_v3_14976]	0	0	0	0	0	0	0.00350263	0	0	0	0	0
OTU50	k__Bacteria	p__Pseudomonadota	c__Gammaproteobacteria	o__Vibrionales	f__Vibrionaceae	g__Vibrio	s__Vibrio sp. [ref_mOTU_v3_01404]	0	0	0	0	0	0	0	0	0	0	0	0
OTU51	k__Bacteria	p__Pseudomonadota	c__Gammaproteobacteria	o__Thiotrichales	f__Piscirickettsiaceae	g__Piscirickettsiaceae gen. incertae sedis	s__Piscirickettsiaceae species incertae sedis [ext_mOTU_v3_22255]	0	0	0	0.0488759	0.0100286	0.0114351	0.0105079	0.0137287	0.0337874	0	0	0.0599585
OTU52	k__Bacteria	p__Pseudomonadota	c__Gammaproteobacteria	o__Thiotrichales	f__Piscirickettsiaceae	g__Piscirickettsiaceae gen. incertae sedis	s__Piscirickettsiaceae species incertae sedis [ext_mOTU_v3_22179]	0	0	0	0.195503	0.631801	0.743282	0.196147	0.274574	0.256477	0.0796178	0	0.250541
OTU53	k__Bacteria	p__Pseudomonadota	c__Gammaproteobacteria	o__Thiotrichales	f__Piscirickettsiaceae	g__Methylophaga	s__Methylophaga species incertae sedis [ext_mOTU_v3_21577]	0	0	0	0	0	0	0	0	0	0	0	0
OTU54	k__Bacteria	p__Pseudomonadota	c__Gammaproteobacteria	o__Pseudomonadales	f__Pseudomonadaceae	g__Pseudomonas	s__Pseudomonas taeanensis [ref_mOTU_v3_08142]	0	0	0	0	0	0	0	0	0	0	0	0
OTU55	k__Bacteria	p__Pseudomonadota	c__Gammaproteobacteria	o__Pseudomonadales	f__Pseudomonadaceae	g__Pseudomonas	s__Pseudomonas species incertae sedis [ext_mOTU_v3_17281]	0	0	0	0	0	0.00326717	0.136602	0.0343218	0	0	0	0
OTU56	k__Bacteria	p__Pseudomonadota	c__Gammaproteobacteria	o__Pseudomonadales	f__Pseudomonadaceae	g__Pseudomonas	s__Pseudomonas sp. KG01 [ref_mOTU_v3_00124]	0	0	0	0	0	0	0	0	0	0.0398089	0	0
OTU57	k__Bacteria	p__Pseudomonadota	c__Gammaproteobacteria	o__Pseudomonadales	f__Pseudomonadaceae	g__Pseudomonas	s__Pseudomonas sp. [ref_mOTU_v3_00235]	0	0	0	0	0	0	0.00350263	0.00228812	0	0	0	0
OTU58	k__Bacteria	p__Pseudomonadota	c__Gammaproteobacteria	o__Pseudomonadales	f__Pseudomonadaceae	g__Pseudomonas	s__Pseudomonas sp. [ref_mOTU_v3_00133]	0	0	0	0	0	0	0.00350263	0	0	0.119427	0	0
OTU59	k__Bacteria	p__Pseudomonadota	c__Gammaproteobacteria	o__Pseudomonadales	f__Pseudomonadaceae	g__Pseudomonas	s__Pseudomonas oleovorans/pseudoalcaligenes [ref_mOTU_v3_00233]	0	0	0	0	0	0	0.00350263	0.00228812	0	0	0	0
OTU60	k__Bacteria	p__Pseudomonadota	c__Gammaproteobacteria	o__Pseudomonadales	f__Pseudomonadaceae	g__Pseudomonas	s__Pseudomonas fluorescens/yamanorum [ref_mOTU_v3_00123]	0	0	0	0	0	0	0	0	0	0	0	0
OTU61	k__Bacteria	p__Pseudomonadota	c__Gammaproteobacteria	o__Pseudomonadales	f__Pseudomonadaceae	g__Pseudomonas	s__Pseudomonas caeni [ref_mOTU_v3_11393]	0	0	0	0	0	0	0	0.00228812	0	0	0	0
OTU62	k__Bacteria	p__Pseudomonadota	c__Gammaproteobacteria	o__Pseudomonadales	f__Pseudomonadaceae	g__Pseudomonas	s__Pseudomonas alcaligenes [ref_mOTU_v3_00227]	0	0	0	0	0	0.00163359	0.00700525	0.00228812	0	0	0	0
OTU63	k__Bacteria	p__Pseudomonadota	c__Gammaproteobacteria	o__Pseudomonadales	f__Moraxellaceae	g__Psychrobacter	s__Psychrobacter sp. [ref_mOTU_v3_01484]	0	0	0	0	0	0	0	0	0	0	0	0
OTU64	k__Bacteria	p__Pseudomonadota	c__Gammaproteobacteria	o__Pseudomonadales	f__Moraxellaceae	g__Acinetobacter	s__Acinetobacter towneri [ref_mOTU_v3_02091]	0	0	0	0	0	0.00980152	0.315236	0.0640674	0	0	0	0
OTU65	k__Bacteria	p__Pseudomonadota	c__Gammaproteobacteria	o__Pseudomonadales	f__Moraxellaceae	g__Acinetobacter	s__Acinetobacter species incertae sedis [meta_mOTU_v3_12662]	0	0	0	0	0	0	0.00350263	0.00228812	0	0	0	0
OTU66	k__Bacteria	p__Pseudomonadota	c__Gammaproteobacteria	o__Pseudomonadales	f__Moraxellaceae	g__Acinetobacter	s__Acinetobacter sp. ANC 4218 [ref_mOTU_v3_03346]	0	0	0	0	0	0	0.00350263	0.00228812	0	0	0	0
OTU67	k__Bacteria	p__Pseudomonadota	c__Gammaproteobacteria	o__Pseudomonadales	f__Moraxellaceae	g__Acinetobacter	s__Acinetobacter sp. [ref_mOTU_v3_02372]	0	0	0	0	0	0	0.00350263	0.00228812	0	0	0	0
OTU68	k__Bacteria	p__Pseudomonadota	c__Gammaproteobacteria	o__Pseudomonadales	f__Moraxellaceae	g__Acinetobacter	s__Acinetobacter parvus [ref_mOTU_v3_00267]	0	0	0	0	0	0	0.0105079	0.00457624	0	0	0	0
OTU69	k__Bacteria	p__Pseudomonadota	c__Gammaproteobacteria	o__Pseudomonadales	f__Moraxellaceae	g__Acinetobacter	s__Acinetobacter parvus [ref_mOTU_v3_00263]	0	0	0	0	0	0	0.0105079	0.00228812	0	0	0	0
OTU70	k__Bacteria	p__Pseudomonadota	c__Gammaproteobacteria	o__Pseudomonadales	f__Moraxellaceae	g__Acinetobacter	s__Acinetobacter junii [ref_mOTU_v3_00265]	0	0	0	0	0	0	0.00350263	0.00228812	0	0	0	0
OTU71	k__Bacteria	p__Pseudomonadota	c__Gammaproteobacteria	o__Pseudomonadales	f__Moraxellaceae	g__Acinetobacter	s__Acinetobacter johnsonii [ref_mOTU_v3_01346]	0	0	0	0	0	0	0.00350263	0	0	0	0	0
OTU72	k__Bacteria	p__Pseudomonadota	c__Gammaproteobacteria	o__Oceanospirillales	f__Oceanospirillales fam. incertae sedis	g__Oceanospirillales gen. incertae sedis	s__Oceanospirillales species incertae sedis [ext_mOTU_v3_31458]	0	0	0	0	0	0.00326717	0	0.00228812	0	0	0	0.0107069
OTU73	k__Bacteria	p__Pseudomonadota	c__Gammaproteobacteria	o__Oceanospirillales	f__Oceanospirillales fam. incertae sedis	g__Oceanospirillales gen. incertae sedis	s__Oceanospirillales species incertae sedis [ext_mOTU_v3_22151]	0	0	0	0.0488759	0.0735429	0.0392061	0.140105	0.201355	0.488382	0.0796178	0.0719424	1.01501
OTU74	k__Bacteria	p__Pseudomonadota	c__Gammaproteobacteria	o__Oceanospirillales	f__Oceanospirillaceae	g__Oleispira	s__Oleispira antarctica [ref_mOTU_v3_11812]	0	0	0	0	0	0	0	0	0	0.0398089	0	0
OTU75	k__Bacteria	p__Pseudomonadota	c__Gammaproteobacteria	o__Oceanospirillales	f__Oceanospirillaceae	g__Oceanospirillaceae gen. incertae sedis	s__Oceanospirillaceae species incertae sedis [ext_mOTU_v3_31454]	0	0	0	0	0.00167143	0.00326717	0.00350263	0.00457624	0.0122863	0	0	0.00214137
OTU76	k__Bacteria	p__Pseudomonadota	c__Gammaproteobacteria	o__Oceanospirillales	f__Oceanospirillaceae	g__Oceanospirillaceae gen. incertae sedis	s__Oceanospirillaceae species incertae sedis [ext_mOTU_v3_22263]	0	0	0	0.0488759	0.0284143	0.0261374	0.0455342	0.100677	0.0829327	0.0796178	0.215827	0.942204
OTU77	k__Bacteria	p__Pseudomonadota	c__Gammaproteobacteria	o__Oceanospirillales	f__Oceanospirillaceae	g__Oceanospirillaceae gen. incertae sedis	s__Oceanospirillaceae species incertae sedis [ext_mOTU_v3_22243]	0	0	0	0	0.00334286	0	0.00700525	0.00457624	0.00307158	0.318471	0.28777	0.550333
OTU78	k__Bacteria	p__Pseudomonadota	c__Gammaproteobacteria	o__Oceanospirillales	f__Oceanospirillaceae	g__Oceanospirillaceae gen. incertae sedis	s__Oceanospirillaceae species incertae sedis [ext_mOTU_v3_22165]	0	0.121507	0	0.0977517	0.381086	0.357755	0.178634	0.370675	0.167401	0	0	0.051393
OTU79	k__Bacteria	p__Pseudomonadota	c__Gammaproteobacteria	o__Oceanospirillales	f__Oceanospirillaceae	g__Oceanospirillaceae gen. incertae sedis	s__Oceanospirillaceae species incertae sedis [ext_mOTU_v3_22160]	0	0	0	0	0	0	0.00700525	0.0114406	0.00153579	0	0	0.0835136
OTU80	k__Bacteria	p__Pseudomonadota	c__Gammaproteobacteria	o__Oceanospirillales	f__Oceanospirillaceae	g__Oceanospirillaceae gen. incertae sedis	s__Oceanospirillaceae species incertae sedis [ext_mOTU_v3_21793]	0	0.121507	0	1.12414	5.23993	9.4699	2.52539	4.35429	5.15412	0.318471	0.0719424	5.83738
OTU81	k__Bacteria	p__Pseudomonadota	c__Gammaproteobacteria	o__Oceanospirillales	f__Oceanospirillaceae	g__Oceanospirillaceae gen. incertae sedis	s__Oceanospirillaceae species incertae sedis [ext_mOTU_v3_15158]	0	0	0	0	0	0	0	0	0	0.0398089	0	0
OTU82	k__Bacteria	p__Pseudomonadota	c__Gammaproteobacteria	o__Oceanospirillales	f__Oceanospirillaceae	g__Oceanospirillaceae gen. incertae sedis	s__Oceanospirillaceae bacterium ASP10-02a [ref_mOTU_v3_08795]	0	0	0	0	0	0	0	0	0	0	0	0.00428275
OTU83	k__Bacteria	p__Pseudomonadota	c__Gammaproteobacteria	o__Oceanospirillales	f__Oceanospirillaceae	g__Marinomonas	s__Marinomonas species incertae sedis [ext_mOTU_v3_22398]	0	0.121507	0	0.0488759	0	0	0	0	0	0	0	0
OTU84	k__Bacteria	p__Pseudomonadota	c__Gammaproteobacteria	o__Oceanospirillales	f__Halomonadaceae	g__Halomonas	s__Halomonas species incertae sedis [ext_mOTU_v3_31417]	0	0	0	0	0	0	0	0	0	0	0	0
OTU85	k__Bacteria	p__Pseudomonadota	c__Gammaproteobacteria	o__Oceanospirillales	f__Halomonadaceae	g__Halomonas	s__Halomonas sp. [ref_mOTU_v3_01567]	0	0	0	0	0	0	0	0	0	0	0	0
OTU86	k__Bacteria	p__Pseudomonadota	c__Gammaproteobacteria	o__Gammaproteobacteria order incertae sedis	f__Gammaproteobacteria fam. incertae sedis	g__Gammaproteobacteria gen. incertae sedis	s__SAR86 cluster bacterium [ref_mOTU_v3_05145]	0	0	0	0	0.188872	0.0833129	0.0140105	0.0205931	0.00307158	0	0	0
OTU87	k__Bacteria	p__Pseudomonadota	c__Gammaproteobacteria	o__Gammaproteobacteria order incertae sedis	f__Gammaproteobacteria fam. incertae sedis	g__Gammaproteobacteria gen. incertae sedis	s__Gammaproteobacteria species incertae sedis [meta_mOTU_v3_14362]	0	0	0	0	0	0	0	0	0	0	0	0.20343
OTU88	k__Bacteria	p__Pseudomonadota	c__Gammaproteobacteria	o__Gammaproteobacteria order incertae sedis	f__Gammaproteobacteria fam. incertae sedis	g__Gammaproteobacteria gen. incertae sedis	s__Gammaproteobacteria species incertae sedis [meta_mOTU_v3_13753]	0	0	0	0	0.0167143	0.0147023	0.00350263	0.00457624	0.00307158	0	0	0
OTU89	k__Bacteria	p__Pseudomonadota	c__Gammaproteobacteria	o__Gammaproteobacteria order incertae sedis	f__Gammaproteobacteria fam. incertae sedis	g__Gammaproteobacteria gen. incertae sedis	s__Gammaproteobacteria species incertae sedis [meta_mOTU_v3_13670]	0	0	0	0	0.548229	0.475374	0.283713	0.372964	0.359375	0	0	0.115634
OTU90	k__Bacteria	p__Pseudomonadota	c__Gammaproteobacteria	o__Gammaproteobacteria order incertae sedis	f__Gammaproteobacteria fam. incertae sedis	g__Gammaproteobacteria gen. incertae sedis	s__Gammaproteobacteria species incertae sedis [meta_mOTU_v3_13530]	0	0	0	0	0.00167143	0	0	0	0	0	0	0
OTU91	k__Bacteria	p__Pseudomonadota	c__Gammaproteobacteria	o__Gammaproteobacteria order incertae sedis	f__Gammaproteobacteria fam. incertae sedis	g__Gammaproteobacteria gen. incertae sedis	s__Gammaproteobacteria species incertae sedis [meta_mOTU_v3_13476]	0	0	0	0	0.00167143	0	0	0	0	0	0	0
OTU92	k__Bacteria	p__Pseudomonadota	c__Gammaproteobacteria	o__Gammaproteobacteria order incertae sedis	f__Gammaproteobacteria fam. incertae sedis	g__Gammaproteobacteria gen. incertae sedis	s__Gammaproteobacteria species incertae sedis [meta_mOTU_v3_12810]	0	0	0	0	0	0	0	0	0	0	0	0
OTU93	k__Bacteria	p__Pseudomonadota	c__Gammaproteobacteria	o__Gammaproteobacteria order incertae sedis	f__Gammaproteobacteria fam. incertae sedis	g__Gammaproteobacteria gen. incertae sedis	s__Gammaproteobacteria species incertae sedis [ext_mOTU_v3_31601]	0	0	0	0	0	0.00163359	0	0	0	0	0	0
OTU94	k__Bacteria	p__Pseudomonadota	c__Gammaproteobacteria	o__Gammaproteobacteria order incertae sedis	f__Gammaproteobacteria fam. incertae sedis	g__Gammaproteobacteria gen. incertae sedis	s__Gammaproteobacteria species incertae sedis [ext_mOTU_v3_31583]	0	0	0	0	0.193886	0.132321	0.0735552	0.0915248	0.158187	0	0	0.034262
OTU95	k__Bacteria	p__Pseudomonadota	c__Gammaproteobacteria	o__Gammaproteobacteria order incertae sedis	f__Gammaproteobacteria fam. incertae sedis	g__Gammaproteobacteria gen. incertae sedis	s__Gammaproteobacteria species incertae sedis [ext_mOTU_v3_31553]	0	0	0	0	0	0.0865801	0	0	0	0	0	0
OTU96	k__Bacteria	p__Pseudomonadota	c__Gammaproteobacteria	o__Gammaproteobacteria order incertae sedis	f__Gammaproteobacteria fam. incertae sedis	g__Gammaproteobacteria gen. incertae sedis	s__Gammaproteobacteria species incertae sedis [ext_mOTU_v3_31552]	0	0	0	0	0.899229	0.509679	0.084063	0.189914	0.23344	0	0	0.00642412
OTU97	k__Bacteria	p__Pseudomonadota	c__Gammaproteobacteria	o__Gammaproteobacteria order incertae sedis	f__Gammaproteobacteria fam. incertae sedis	g__Gammaproteobacteria gen. incertae sedis	s__Gammaproteobacteria species incertae sedis [ext_mOTU_v3_31551]	0	0	0	0	0.0651858	0.0490076	0.028021	0.0480505	0.0414664	0	0	0.00642412
OTU98	k__Bacteria	p__Pseudomonadota	c__Gammaproteobacteria	o__Gammaproteobacteria order incertae sedis	f__Gammaproteobacteria fam. incertae sedis	g__Gammaproteobacteria gen. incertae sedis	s__Gammaproteobacteria species incertae sedis [ext_mOTU_v3_31547]	0	0	0	0	0.00167143	0	0	0	0	0	0	0
OTU99	k__Bacteria	p__Pseudomonadota	c__Gammaproteobacteria	o__Gammaproteobacteria order incertae sedis	f__Gammaproteobacteria fam. incertae sedis	g__Gammaproteobacteria gen. incertae sedis	s__Gammaproteobacteria species incertae sedis [ext_mOTU_v3_31546]	0	0	0	0	0.0367715	0.0163359	0.00700525	0.00686436	0.0153579	0	0	0.00214137
OTU100	k__Bacteria	p__Pseudomonadota	c__Gammaproteobacteria	o__Gammaproteobacteria order incertae sedis	f__Gammaproteobacteria fam. incertae sedis	g__Gammaproteobacteria gen. incertae sedis	s__Gammaproteobacteria species incertae sedis [ext_mOTU_v3_31529]	0	0	0	0.195503	2.9718	1.12064	0.861646	1.21499	0.53292	0	0	0.241975
OTU101	k__Bacteria	p__Pseudomonadota	c__Gammaproteobacteria	o__Gammaproteobacteria order incertae sedis	f__Gammaproteobacteria fam. incertae sedis	g__Gammaproteobacteria gen. incertae sedis	s__Gammaproteobacteria species incertae sedis [ext_mOTU_v3_31514]	0	0	0	0	0.0133714	0.00326717	0	0.00457624	0	0	0	0
OTU102	k__Bacteria	p__Pseudomonadota	c__Gammaproteobacteria	o__Gammaproteobacteria order incertae sedis	f__Gammaproteobacteria fam. incertae sedis	g__Gammaproteobacteria gen. incertae sedis	s__Gammaproteobacteria species incertae sedis [ext_mOTU_v3_31484]	0	0	0	0.0488759	0.00835715	0.0179695	0.0210158	0.00915248	0.0199653	0.0398089	0	0.0299792
OTU103	k__Bacteria	p__Pseudomonadota	c__Gammaproteobacteria	o__Gammaproteobacteria order incertae sedis	f__Gammaproteobacteria fam. incertae sedis	g__Gammaproteobacteria gen. incertae sedis	s__Gammaproteobacteria species incertae sedis [ext_mOTU_v3_31406]	0	0	0	0	0.00334286	0.00163359	0	0.00228812	0.00153579	0	0	0.0107069
OTU104	k__Bacteria	p__Pseudomonadota	c__Gammaproteobacteria	o__Gammaproteobacteria order incertae sedis	f__Gammaproteobacteria fam. incertae sedis	g__Gammaproteobacteria gen. incertae sedis	s__Gammaproteobacteria species incertae sedis [ext_mOTU_v3_31405]	0	0	0	0	0.170486	0.0392061	0.0210158	0.0457624	0.0383948	0	0	0.00214137
OTU105	k__Bacteria	p__Pseudomonadota	c__Gammaproteobacteria	o__Gammaproteobacteria order incertae sedis	f__Gammaproteobacteria fam. incertae sedis	g__Gammaproteobacteria gen. incertae sedis	s__Gammaproteobacteria species incertae sedis [ext_mOTU_v3_31349]	0	0	0	0	0.0534858	0.00326717	0.0105079	0.0160168	0.00153579	0	0	0.0149896
OTU106	k__Bacteria	p__Pseudomonadota	c__Gammaproteobacteria	o__Gammaproteobacteria order incertae sedis	f__Gammaproteobacteria fam. incertae sedis	g__Gammaproteobacteria gen. incertae sedis	s__Gammaproteobacteria species incertae sedis [ext_mOTU_v3_30885]	0	0	0	0	0.0451286	0.0620763	0.0455342	0.0640674	0.0936833	0	0	0.0235551
OTU107	k__Bacteria	p__Pseudomonadota	c__Gammaproteobacteria	o__Gammaproteobacteria order incertae sedis	f__Gammaproteobacteria fam. incertae sedis	g__Gammaproteobacteria gen. incertae sedis	s__Gammaproteobacteria species incertae sedis [ext_mOTU_v3_30773]	0	0	0	0.0977517	0.1521	0.142122	0.0910683	0.153304	0.113649	0	0	0.068524
OTU108	k__Bacteria	p__Pseudomonadota	c__Gammaproteobacteria	o__Gammaproteobacteria order incertae sedis	f__Gammaproteobacteria fam. incertae sedis	g__Gammaproteobacteria gen. incertae sedis	s__Gammaproteobacteria species incertae sedis [ext_mOTU_v3_22405]	0	0	0	0	0.00668572	0.00490076	0	0.00228812	0.00153579	0	0	0
OTU109	k__Bacteria	p__Pseudomonadota	c__Gammaproteobacteria	o__Gammaproteobacteria order incertae sedis	f__Gammaproteobacteria fam. incertae sedis	g__Gammaproteobacteria gen. incertae sedis	s__Gammaproteobacteria species incertae sedis [ext_mOTU_v3_22387]	0	0	0	0	0	0	0	0	0.00153579	0	0	0.00214137
OTU110	k__Bacteria	p__Pseudomonadota	c__Gammaproteobacteria	o__Gammaproteobacteria order incertae sedis	f__Gammaproteobacteria fam. incertae sedis	g__Gammaproteobacteria gen. incertae sedis	s__Gammaproteobacteria species incertae sedis [ext_mOTU_v3_22370]	0	0	0	0	0.00167143	0.00653435	0	0.00457624	0.00307158	0	0	0.00214137
OTU111	k__Bacteria	p__Pseudomonadota	c__Gammaproteobacteria	o__Gammaproteobacteria order incertae sedis	f__Gammaproteobacteria fam. incertae sedis	g__Gammaproteobacteria gen. incertae sedis	s__Gammaproteobacteria species incertae sedis [ext_mOTU_v3_22368]	0	0	0	0	0	0	0	0	0	0	0	0.00428275
OTU112	k__Bacteria	p__Pseudomonadota	c__Gammaproteobacteria	o__Gammaproteobacteria order incertae sedis	f__Gammaproteobacteria fam. incertae sedis	g__Gammaproteobacteria gen. incertae sedis	s__Gammaproteobacteria species incertae sedis [ext_mOTU_v3_22352]	0	0	0	0	0.0100286	0.00490076	0.00350263	0.00457624	0.0199653	0	0	0.00214137
OTU113	k__Bacteria	p__Pseudomonadota	c__Gammaproteobacteria	o__Gammaproteobacteria order incertae sedis	f__Gammaproteobacteria fam. incertae sedis	g__Gammaproteobacteria gen. incertae sedis	s__Gammaproteobacteria species incertae sedis [ext_mOTU_v3_22344]	0	0	0	0.0488759	0	0.00653435	0.0105079	0.0228812	0.423878	0	0	0
OTU114	k__Bacteria	p__Pseudomonadota	c__Gammaproteobacteria	o__Gammaproteobacteria order incertae sedis	f__Gammaproteobacteria fam. incertae sedis	g__Gammaproteobacteria gen. incertae sedis	s__Gammaproteobacteria species incertae sedis [ext_mOTU_v3_22317]	0	0	0	0	0.00167143	0.00490076	0	0.00457624	0.00307158	0	0	0.0728067
OTU115	k__Bacteria	p__Pseudomonadota	c__Gammaproteobacteria	o__Gammaproteobacteria order incertae sedis	f__Gammaproteobacteria fam. incertae sedis	g__Gammaproteobacteria gen. incertae sedis	s__Gammaproteobacteria species incertae sedis [ext_mOTU_v3_22287]	0	0	0	0.0488759	0.153772	0.374091	0.203152	0.375252	0.162794	0.0796178	0	0.134907
OTU116	k__Bacteria	p__Pseudomonadota	c__Gammaproteobacteria	o__Gammaproteobacteria order incertae sedis	f__Gammaproteobacteria fam. incertae sedis	g__Gammaproteobacteria gen. incertae sedis	s__Gammaproteobacteria species incertae sedis [ext_mOTU_v3_22247]	0	0	0	0	0.115329	0.133954	0.0385289	0.0594911	0.293336	0	0	0.017131
OTU117	k__Bacteria	p__Pseudomonadota	c__Gammaproteobacteria	o__Gammaproteobacteria order incertae sedis	f__Gammaproteobacteria fam. incertae sedis	g__Gammaproteobacteria gen. incertae sedis	s__Gammaproteobacteria species incertae sedis [ext_mOTU_v3_22237]	0	0	0	0	0.0585001	0.0261374	0.0175131	0.0274574	0.259549	0	0	0.00642412
OTU118	k__Bacteria	p__Pseudomonadota	c__Gammaproteobacteria	o__Gammaproteobacteria order incertae sedis	f__Gammaproteobacteria fam. incertae sedis	g__Gammaproteobacteria gen. incertae sedis	s__Gammaproteobacteria species incertae sedis [ext_mOTU_v3_22190]	0	0	0	0	0.00501429	0.00816793	0.00350263	0.00457624	0.0107505	0	0	0.0235551
OTU119	k__Bacteria	p__Pseudomonadota	c__Gammaproteobacteria	o__Gammaproteobacteria order incertae sedis	f__Gammaproteobacteria fam. incertae sedis	g__Gammaproteobacteria gen. incertae sedis	s__Gammaproteobacteria species incertae sedis [ext_mOTU_v3_22187]	0	0	0	0	0.00167143	0.00163359	0	0.00228812	0.00153579	0	0	0
OTU120	k__Bacteria	p__Pseudomonadota	c__Gammaproteobacteria	o__Gammaproteobacteria order incertae sedis	f__Gammaproteobacteria fam. incertae sedis	g__Gammaproteobacteria gen. incertae sedis	s__Gammaproteobacteria species incertae sedis [ext_mOTU_v3_22174]	0	0	0	0.0488759	0.294172	0.25484	0.0350263	0.0526268	0.0583601	0	0	0.00856549
OTU121	k__Bacteria	p__Pseudomonadota	c__Gammaproteobacteria	o__Gammaproteobacteria order incertae sedis	f__Gammaproteobacteria fam. incertae sedis	g__Gammaproteobacteria gen. incertae sedis	s__Gammaproteobacteria species incertae sedis [ext_mOTU_v3_21726]	0	0	0	0	0	0	0	0	0	0	0	0
OTU122	k__Bacteria	p__Pseudomonadota	c__Gammaproteobacteria	o__Gammaproteobacteria order incertae sedis	f__Gammaproteobacteria fam. incertae sedis	g__Gammaproteobacteria gen. incertae sedis	s__Gammaproteobacteria species incertae sedis [ext_mOTU_v3_15295]	0	0	0	0	0.00167143	0.0228702	0.00700525	0	0.0215011	0	0	0
OTU123	k__Bacteria	p__Pseudomonadota	c__Gammaproteobacteria	o__Gammaproteobacteria order incertae sedis	f__Gammaproteobacteria fam. incertae sedis	g__Gammaproteobacteria gen. incertae sedis	s__Gammaproteobacteria species incertae sedis [ext_mOTU_v3_15137]	0	0	0	0	0.00167143	0	0	0	0.00153579	0	0	0
OTU124	k__Bacteria	p__Pseudomonadota	c__Gammaproteobacteria	o__Gammaproteobacteria order incertae sedis	f__Gammaproteobacteria fam. incertae sedis	g__Gammaproteobacteria gen. incertae sedis	s__Gammaproteobacteria species incertae sedis [ext_mOTU_v3_15131]	0	0	0	0.342131	3.36459	2.25272	2.49387	3.36125	5.33073	0.0796178	0	1.49896
OTU125	k__Bacteria	p__Pseudomonadota	c__Gammaproteobacteria	o__Enterobacterales	f__Yersiniaceae	g__Rahnella	s__Rahnella aquatilis [ref_mOTU_v3_02719]	0	0	0	0	0	0	0	0	0	0	0	0
OTU126	k__Bacteria	p__Pseudomonadota	c__Gammaproteobacteria	o__Enterobacterales	f__Morganellaceae	g__Providencia	s__Providencia rettgeri [ref_mOTU_v3_02629]	0	0	0	0	0	0	0.00350263	0	0	0	0	0
OTU127	k__Bacteria	p__Pseudomonadota	c__Gammaproteobacteria	o__Enterobacterales	f__Morganellaceae	g__Morganella	s__Morganella morganii [ref_mOTU_v3_02508]	0	0	0	0	0	0	0.00350263	0	0	0	0	0
OTU128	k__Bacteria	p__Pseudomonadota	c__Gammaproteobacteria	o__Enterobacterales	f__Enterobacteriaceae	g__Raoultella	s__Raoultella sp. [ref_mOTU_v3_00087]	0	0	0	0	0	0	0.00350263	0.00228812	0	0	0	0
OTU129	k__Bacteria	p__Pseudomonadota	c__Gammaproteobacteria	o__Enterobacterales	f__Enterobacteriaceae	g__Klebsiella	s__Klebsiella michiganensis/oxytoca [ref_mOTU_v3_00086]	0	0	0	0	0	0	0.00350263	0.00228812	0	0	0	0
OTU130	k__Bacteria	p__Pseudomonadota	c__Gammaproteobacteria	o__Enterobacterales	f__Enterobacteriaceae	g__Escherichia	s__Escherichia coli [ref_mOTU_v3_00095]	0	0	0	0	0	0.00163359	0.0245184	0.00228812	0	0	0	0
OTU131	k__Bacteria	p__Pseudomonadota	c__Gammaproteobacteria	o__Enterobacterales	f__Enterobacteriaceae	g__Enterobacter	s__Enterobacter sp. [ref_mOTU_v3_00077]	0	0	0	0	0	0	0.0105079	0	0	0	0	0
OTU132	k__Bacteria	p__Pseudomonadota	c__Gammaproteobacteria	o__Enterobacterales	f__Enterobacteriaceae	g__Citrobacter	s__Citrobacter sp. [ref_mOTU_v3_00103]	0	0	0	0	0	0	0.00350263	0	0	0	0	0
OTU133	k__Bacteria	p__Pseudomonadota	c__Gammaproteobacteria	o__Enterobacterales	f__Enterobacteriaceae	g__Citrobacter	s__Citrobacter sp. [ref_mOTU_v3_00096]	0	0	0	0	0	0	0.00350263	0.00228812	0	0	0	0
OTU134	k__Bacteria	p__Pseudomonadota	c__Gammaproteobacteria	o__Cellvibrionales	f__Spongiibacteraceae	g__Spongiibacteraceae gen. incertae sedis	s__marine gamma proteobacterium HTCC2143 [ref_mOTU_v3_10752]	0	0	0	0	0	0	0	0	0	0.159236	0.0719424	0.190582
OTU135	k__Bacteria	p__Pseudomonadota	c__Gammaproteobacteria	o__Cellvibrionales	f__Porticoccaceae	g__Porticoccaceae gen. incertae sedis	s__Porticoccaceae species incertae sedis [meta_mOTU_v3_13235]	0	0.121507	0	0.537634	0.208929	0.36429	0.308231	0.533132	0.876937	0.0796178	0.0719424	0.948628
OTU136	k__Bacteria	p__Pseudomonadota	c__Gammaproteobacteria	o__Cellvibrionales	f__Porticoccaceae	g__Porticoccaceae gen. incertae sedis	s__Porticoccaceae species incertae sedis [meta_mOTU_v3_13179]	0	0	0	0.342131	0.695315	0.532549	0.602452	1.06398	1.52504	0.0398089	0	0.346903
OTU137	k__Bacteria	p__Pseudomonadota	c__Gammaproteobacteria	o__Cellvibrionales	f__Porticoccaceae	g__Porticoccaceae gen. incertae sedis	s__Gammaproteobacteria bacterium MOLA455 [ref_mOTU_v3_08213]	0	0	0	0	0	0	0	0	0	0	0	0.0385447
OTU138	k__Bacteria	p__Pseudomonadota	c__Gammaproteobacteria	o__Cellvibrionales	f__Porticoccaceae	g__Porticoccaceae gen. incertae sedis	s__gamma proteobacterium HTCC2207 [ref_mOTU_v3_10897]	0	0	0	0	0	0	0	0	0	0	0	0.00428275
OTU139	k__Bacteria	p__Pseudomonadota	c__Gammaproteobacteria	o__Cellvibrionales	f__Halieaceae	g__Halieaceae gen. incertae sedis	s__Halieaceae species incertae sedis [ext_mOTU_v3_22216]	0	0	0	0.0488759	0	0	0	0	0.00460737	0.199045	0.215827	0.00214137
OTU140	k__Bacteria	p__Pseudomonadota	c__Gammaproteobacteria	o__Cellvibrionales	f__Halieaceae	g__Halieaceae gen. incertae sedis	s__Halieaceae species incertae sedis [ext_mOTU_v3_22215]	0	0	0	0	0.00501429	0.00653435	0.0105079	0.0297456	0.311766	4.61783	6.18705	0.0599585
OTU141	k__Bacteria	p__Pseudomonadota	c__Gammaproteobacteria	o__Cellvibrionales	f__Halieaceae	g__Halieaceae gen. incertae sedis	s__Halieaceae species incertae sedis [ext_mOTU_v3_22214]	0	0	0	0.146628	0.0234	0.0522748	0.0805604	0.199066	1.93817	28.6624	37.1223	0.511788
OTU142	k__Bacteria	p__Pseudomonadota	c__Gammaproteobacteria	o__Cellvibrionales	f__Cellvibrionales fam. incertae sedis	g__Cellvibrionales gen. incertae sedis	s__Cellvibrionales species incertae sedis [ext_mOTU_v3_31576]	0	0	0	0	0	0	0.00350263	0.00457624	0	0.159236	0.0719424	0.10921
OTU143	k__Bacteria	p__Pseudomonadota	c__Gammaproteobacteria	o__Cellvibrionales	f__Cellvibrionales fam. incertae sedis	g__Cellvibrionales gen. incertae sedis	s__Cellvibrionales species incertae sedis [ext_mOTU_v3_31567]	0	0.121507	0	0	0.00334286	0.00163359	0	0.00228812	0.00153579	0.0398089	0.0719424	0.00214137
OTU144	k__Bacteria	p__Pseudomonadota	c__Gammaproteobacteria	o__Cellvibrionales	f__Cellvibrionales fam. incertae sedis	g__Cellvibrionales gen. incertae sedis	s__Cellvibrionales species incertae sedis [ext_mOTU_v3_31535]	0	0	0	0	0	0	0	0.00457624	0	0.0796178	0	0.147755
OTU145	k__Bacteria	p__Pseudomonadota	c__Gammaproteobacteria	o__Cellvibrionales	f__Cellvibrionales fam. incertae sedis	g__Cellvibrionales gen. incertae sedis	s__Cellvibrionales species incertae sedis [ext_mOTU_v3_31527]	0	0.243013	0	0	0	0.00163359	0	0	0.00307158	0.119427	0.0719424	0.0556757
OTU146	k__Bacteria	p__Pseudomonadota	c__Gammaproteobacteria	o__Cellvibrionales	f__Cellvibrionales fam. incertae sedis	g__Cellvibrionales gen. incertae sedis	s__Cellvibrionales species incertae sedis [ext_mOTU_v3_31461]	0	0	0	0	0.00501429	0.00653435	0.0105079	0.0251693	0.0168937	0	0	0.00428275
OTU147	k__Bacteria	p__Pseudomonadota	c__Gammaproteobacteria	o__Cellvibrionales	f__Cellvibrionales fam. incertae sedis	g__Cellvibrionales gen. incertae sedis	s__Cellvibrionales species incertae sedis [ext_mOTU_v3_22397]	0	0	0	0	0.0100286	0.00816793	0.0140105	0.0251693	0.0276442	0.0398089	0	0.0107069
OTU148	k__Bacteria	p__Pseudomonadota	c__Gammaproteobacteria	o__Cellvibrionales	f__Cellvibrionales fam. incertae sedis	g__Cellvibrionales gen. incertae sedis	s__Cellvibrionales species incertae sedis [ext_mOTU_v3_22371]	0	0	0	0	0	0	0.00350263	0.0114406	0	0.0398089	0	1.52466
OTU149	k__Bacteria	p__Pseudomonadota	c__Gammaproteobacteria	o__Cellvibrionales	f__Cellvibrionales fam. incertae sedis	g__Cellvibrionales gen. incertae sedis	s__Cellvibrionales species incertae sedis [ext_mOTU_v3_22343]	0	0	0	0	0	0	0.0770578	0.132711	0	0.0796178	0	0.224844
OTU150	k__Bacteria	p__Pseudomonadota	c__Gammaproteobacteria	o__Cellvibrionales	f__Cellvibrionales fam. incertae sedis	g__Cellvibrionales gen. incertae sedis	s__Cellvibrionales species incertae sedis [ext_mOTU_v3_22337]	0	0	0	0.0977517	0	0.00490076	0.028021	0.057203	0.00460737	0	0	0.0256965
OTU151	k__Bacteria	p__Pseudomonadota	c__Gammaproteobacteria	o__Cellvibrionales	f__Cellvibrionales fam. incertae sedis	g__Cellvibrionales gen. incertae sedis	s__Cellvibrionales species incertae sedis [ext_mOTU_v3_22222]	0	0	0	0	0.00334286	0.00653435	0.0420315	0.0686436	0.00460737	0.0398089	0	0.186299
OTU152	k__Bacteria	p__Pseudomonadota	c__Gammaproteobacteria	o__Cellvibrionales	f__Cellvibrionales fam. incertae sedis	g__Cellvibrionales gen. incertae sedis	s__Cellvibrionales species incertae sedis [ext_mOTU_v3_22169]	0	0	0	0	0	0	0	0	0	0	0	0
OTU153	k__Bacteria	p__Pseudomonadota	c__Gammaproteobacteria	o__Cellvibrionales	f__Cellvibrionales fam. incertae sedis	g__Cellvibrionales gen. incertae sedis	s__Cellvibrionales species incertae sedis [ext_mOTU_v3_22157]	0	0	0	0	0.354343	0.279343	0.318739	0.480505	0.895367	0.238854	0.143885	0.0663826
OTU154	k__Bacteria	p__Pseudomonadota	c__Gammaproteobacteria	o__Cellvibrionales	f__Cellvibrionales fam. incertae sedis	g__Cellvibrionales gen. incertae sedis	s__Cellvibrionales species incertae sedis [ext_mOTU_v3_22152]	0	0	0	0.0977517	0.00501429	0.0375725	0.0805604	0.167033	0.00153579	0.0796178	0.0719424	1.08568
OTU155	k__Bacteria	p__Pseudomonadota	c__Gammaproteobacteria	o__Cellvibrionales	f__Cellvibrionales fam. incertae sedis	g__Cellvibrionales gen. incertae sedis	s__Cellvibrionales species incertae sedis [ext_mOTU_v3_22069]	0	0	0	0.439883	0.738772	1.53394	0.69352	1.24703	0.628139	0.0398089	0	0.357609
OTU156	k__Bacteria	p__Pseudomonadota	c__Gammaproteobacteria	o__Cellvibrionales	f__Cellvibrionales fam. incertae sedis	g__Cellvibrionales gen. incertae sedis	s__Cellvibrionales species incertae sedis [ext_mOTU_v3_22065]	0	0.121507	0	1.02639	0.324257	0.986686	2.46585	4.50531	4.28639	1.71178	1.72662	3.59537
OTU157	k__Bacteria	p__Pseudomonadota	c__Gammaproteobacteria	o__Alteromonadales	f__Shewanellaceae	g__Shewanella	s__Shewanella frigidimarina [ref_mOTU_v3_06196]	0	0.486027	0	0.195503	0	0	0	0	0	0	0	0
OTU158	k__Bacteria	p__Pseudomonadota	c__Gammaproteobacteria	o__Alteromonadales	f__Pseudoalteromonadaceae	g__Pseudoalteromonas	s__Pseudoalteromonas species incertae sedis [ext_mOTU_v3_22149]	0	0	0	0	0	0	0.0105079	0	0	0.238854	0	0
OTU159	k__Bacteria	p__Pseudomonadota	c__Gammaproteobacteria	o__Alteromonadales	f__Pseudoalteromonadaceae	g__Pseudoalteromonas	s__Pseudoalteromonas sp. H105 [ref_mOTU_v3_01872]	0	0	0	0	0	0	0	0	0	0	0	0
OTU160	k__Bacteria	p__Pseudomonadota	c__Gammaproteobacteria	o__Alteromonadales	f__Pseudoalteromonadaceae	g__Pseudoalteromonas	s__Pseudoalteromonas sp. H103 [ref_mOTU_v3_01863]	0	0	0	0	0	0	0	0	0	0	0	0
OTU161	k__Bacteria	p__Pseudomonadota	c__Gammaproteobacteria	o__Alteromonadales	f__Pseudoalteromonadaceae	g__Pseudoalteromonas	s__Pseudoalteromonas sp. [ref_mOTU_v3_01866]	0	0	0	0	0.00167143	0	0.00350263	0	0	0.0398089	0	0
OTU162	k__Bacteria	p__Pseudomonadota	c__Gammaproteobacteria	o__Alteromonadales	f__Pseudoalteromonadaceae	g__Pseudoalteromonas	s__Pseudoalteromonas sp. [ref_mOTU_v3_01861]	0	0	0	0	0.00167143	0	0	0	0	0	0	0
OTU163	k__Bacteria	p__Pseudomonadota	c__Gammaproteobacteria	o__Alteromonadales	f__Moritellaceae	g__Moritella	s__Moritella dasanensis [ref_mOTU_v3_03044]	0	0.121507	0	0	0	0	0	0	0	0	0	0
OTU164	k__Bacteria	p__Pseudomonadota	c__Gammaproteobacteria	o__Alteromonadales	f__Idiomarinaceae	g__Idiomarina	s__Idiomarina loihiensis [ref_mOTU_v3_03575]	0	0	0	0	0	0	0	0	0	0	0	0
OTU165	k__Bacteria	p__Pseudomonadota	c__Gammaproteobacteria	o__Alteromonadales	f__Colwelliaceae	g__Colwellia	s__Colwellia species incertae sedis [ext_mOTU_v3_31657]	0	0	0	0	0.00167143	0	0	0	0	0	0	0
OTU166	k__Bacteria	p__Pseudomonadota	c__Gammaproteobacteria	o__Alteromonadales	f__Colwelliaceae	g__Colwellia	s__Colwellia species incertae sedis [ext_mOTU_v3_22162]	0	0	0	0	0	0.00490076	0.00700525	0.00457624	0.00153579	0.0398089	0	0.0942204
OTU167	k__Bacteria	p__Pseudomonadota	c__Gammaproteobacteria	o__Alteromonadales	f__Colwelliaceae	g__Colwellia	s__Colwellia sp. PAMC 20917 [ref_mOTU_v3_10039]	0	0.607533	0	0.0488759	0	0.00326717	0.00350263	0	0	0.278662	0	0.00428275
OTU168	k__Bacteria	p__Pseudomonadota	c__Gammaproteobacteria	o__Alteromonadales	f__Colwelliaceae	g__Colwellia	s__Colwellia polaris [ref_mOTU_v3_05862]	0	0	0	0	0	0	0	0	0	0	0	0
OTU169	k__Bacteria	p__Pseudomonadota	c__Gammaproteobacteria	o__Alteromonadales	f__Alteromonadaceae	g__Paraglaciecola	s__Paraglaciecola species incertae sedis [ext_mOTU_v3_31504]	0	0	0	0	0.0117	0.00326717	0	0	0.00153579	0	0	0.0107069
OTU170	k__Bacteria	p__Pseudomonadota	c__Gammaproteobacteria	o__Alteromonadales	f__Alteromonadaceae	g__Paraglaciecola	s__Paraglaciecola species incertae sedis [ext_mOTU_v3_22331]	0	0	0	0	0.00167143	0	0	0.00228812	0	0.835987	0.215827	0.10921
OTU171	k__Bacteria	p__Pseudomonadota	c__Gammaproteobacteria	o__Alteromonadales	f__Alteromonadaceae	g__Paraglaciecola	s__Paraglaciecola psychrophila [ref_mOTU_v3_02547]	0	0.121507	0	0	0.00167143	0.00326717	0	0.00228812	0	0.278662	0	0.00214137
OTU172	k__Bacteria	p__Pseudomonadota	c__Gammaproteobacteria	o__Alteromonadales	f__Alteromonadaceae	g__Marinobacter	s__Marinobacter psychrophilus [ref_mOTU_v3_01351]	0	0	0	0	0	0	0	0	0.00153579	0.199045	0.0719424	0.00214137
OTU173	k__Bacteria	p__Pseudomonadota	c__Gammaproteobacteria	o__Alteromonadales	f__Alteromonadaceae	g__Glaciecola	s__Glaciecola pallidula [ref_mOTU_v3_02263]	0	0.121507	0	0	0	0	0	0	0	0.318471	0.0719424	0
OTU174	k__Bacteria	p__Pseudomonadota	c__Gammaproteobacteria	o__Aeromonadales	f__Succinivibrionaceae	g__Succinivibrionaceae gen. [Succinatimonas/Succinivibrio]	s__Succinivibrionaceae sp. [ref_mOTU_v3_03663]	0	0	0	0	0	0	0	0.00228812	0	0	0	0
OTU175	k__Bacteria	p__Pseudomonadota	c__Gammaproteobacteria	o__Aeromonadales	f__Succinivibrionaceae	g__Succinivibrio	s__Succinivibrio dextrinosolvens [meta_mOTU_v3_12719]	0	0	0	0	0	0	0.0210158	0.00457624	0	0	0	0
OTU176	k__Bacteria	p__Pseudomonadota	c__Gammaproteobacteria	o__Aeromonadales	f__Aeromonadaceae	g__Tolumonas	s__Tolumonas lignilytica [ref_mOTU_v3_07814]	0	0	0	0	0	0	0.0175131	0.00228812	0	0	0	0
OTU177	k__Bacteria	p__Pseudomonadota	c__Gammaproteobacteria	o__Aeromonadales	f__Aeromonadaceae	g__Tolumonas	s__Tolumonas auensis [ref_mOTU_v3_11603]	0	0	0	0	0	0	0.0455342	0.00686436	0	0	0	0
OTU178	k__Bacteria	p__Pseudomonadota	c__Gammaproteobacteria	o__Aeromonadales	f__Aeromonadaceae	g__Aeromonas	s__Aeromonas species incertae sedis [ext_mOTU_v3_27304]	0	0	0	0	0	0.00163359	0.297723	0.0686436	0	0	0	0
OTU179	k__Bacteria	p__Pseudomonadota	c__Gammaproteobacteria	o__Aeromonadales	f__Aeromonadaceae	g__Aeromonas	s__Aeromonas species incertae sedis [ext_mOTU_v3_18483]	0	0	0	0	0	0	0.00700525	0.00457624	0	0	0	0
OTU180	k__Bacteria	p__Pseudomonadota	c__Gammaproteobacteria	o__Aeromonadales	f__Aeromonadaceae	g__Aeromonas	s__Aeromonas sp. [ref_mOTU_v3_00050]	0	0	0	0	0	0	0.00350263	0.00228812	0	0	0	0
OTU181	k__Bacteria	p__Pseudomonadota	c__Gammaproteobacteria	o__Aeromonadales	f__Aeromonadaceae	g__Aeromonas	s__Aeromonas hydrophila [ref_mOTU_v3_00054]	0	0	0	0	0	0	0.0245184	0.00457624	0	0	0	0
OTU182	k__Bacteria	p__Pseudomonadota	c__Gammaproteobacteria	o__Aeromonadales	f__Aeromonadaceae	g__Aeromonadaceae gen. incertae sedis	s__Aeromonadaceae species incertae sedis [ext_mOTU_v3_18488]	0	0	0	0	0	0	0.0245184	0	0	0	0	0
OTU183	k__Bacteria	p__Pseudomonadota	c__Epsilonproteobacteria	o__Campylobacterales	f__Helicobacteraceae	g__Wolinella	s__Wolinella succinogenes [ref_mOTU_v3_10798]	0	0	0	0	0	0	0.00350263	0	0	0	0	0
OTU184	k__Bacteria	p__Pseudomonadota	c__Epsilonproteobacteria	o__Campylobacterales	f__Helicobacteraceae	g__Helicobacteraceae gen. incertae sedis	s__Helicobacteraceae species incertae sedis [ext_mOTU_v3_27340]	0	0	0	0	0	0	0.0420315	0	0	0	0	0
OTU185	k__Bacteria	p__Pseudomonadota	c__Epsilonproteobacteria	o__Campylobacterales	f__Campylobacteraceae	g__Sulfurospirillum	s__Sulfurospirillum sp. UCH001 [ref_mOTU_v3_08632]	0	0	0	0	0	0.00490076	1.31349	0.0846604	0	0	0	0
OTU186	k__Bacteria	p__Pseudomonadota	c__Epsilonproteobacteria	o__Campylobacterales	f__Campylobacteraceae	g__Campylobacteraceae gen. incertae sedis	s__Campylobacteraceae species incertae sedis [ext_mOTU_v3_31379]	0	0	0	0	0	0	0	0	0	0	0	0
OTU187	k__Bacteria	p__Pseudomonadota	c__Epsilonproteobacteria	o__Campylobacterales	f__Campylobacteraceae	g__Arcobacter	s__Arcobacter cryaerophilus [ref_mOTU_v3_06146]	0	0	0	0	0	0.00490076	1.09982	0.0709317	0	0	0	0
OTU188	k__Bacteria	p__Pseudomonadota	c__Epsilonproteobacteria	o__Campylobacterales	f__Campylobacteraceae	g__Arcobacter	s__Arcobacter cibarius [ref_mOTU_v3_04150]	0	0	0	0	0	0	0.0595447	0.00228812	0	0	0	0
OTU189	k__Bacteria	p__Pseudomonadota	c__Epsilonproteobacteria	o__Campylobacterales	f__Campylobacteraceae	g__Arcobacter	s__Arcobacter butzleri [ref_mOTU_v3_01101]	0	0	0	0	0	0.00163359	0.756567	0.0251693	0	0	0	0
OTU190	k__Bacteria	p__Pseudomonadota	c__Deltaproteobacteria	o__Desulfovibrionales	f__Desulfovibrionaceae	g__Mailhella	s__Mailhella massiliensis [meta_mOTU_v3_14272]	0	0	0	0	0	0	0.00350263	0	0	0	0	0
OTU191	k__Bacteria	p__Pseudomonadota	c__Deltaproteobacteria	o__Desulfovibrionales	f__Desulfovibrionaceae	g__Desulfovibrionaceae gen. incertae sedis	s__Desulfovibrionaceae species incertae sedis [ext_mOTU_v3_17451]	0	0	0	0	0	0	0.00700525	0	0	0	0	0
OTU192	k__Bacteria	p__Pseudomonadota	c__Deltaproteobacteria	o__Desulfovibrionales	f__Desulfovibrionaceae	g__Desulfovibrionaceae gen. incertae sedis	s__Desulfovibrionaceae bacterium CG1_02_65_16 [ref_mOTU_v3_09909]	0	0	0	0	0	0	0.0245184	0.00457624	0	0	0	0
OTU193	k__Bacteria	p__Pseudomonadota	c__Deltaproteobacteria	o__Desulfovibrionales	f__Desulfovibrionaceae	g__Desulfovibrio	s__Desulfovibrio species incertae sedis [ext_mOTU_v3_26297]	0	0	0	0	0	0	0.00700525	0	0	0	0	0
OTU194	k__Bacteria	p__Pseudomonadota	c__Deltaproteobacteria	o__Desulfovibrionales	f__Desulfovibrionaceae	g__Desulfovibrio	s__Desulfovibrio species incertae sedis [ext_mOTU_v3_18564]	0	0	0	0	0	0	0.00700525	0	0	0	0	0
OTU195	k__Bacteria	p__Pseudomonadota	c__Deltaproteobacteria	o__Desulfovibrionales	f__Desulfovibrionaceae	g__Desulfovibrio	s__Desulfovibrio species incertae sedis [ext_mOTU_v3_16415]	0	0	0	0	0	0	0.00700525	0	0	0	0	0
OTU196	k__Bacteria	p__Pseudomonadota	c__Deltaproteobacteria	o__Desulfovibrionales	f__Desulfovibrionaceae	g__Desulfovibrio	s__Desulfovibrio piger [ref_mOTU_v3_06282]	0	0	0	0	0	0	0.00350263	0.00228812	0	0	0	0
OTU197	k__Bacteria	p__Pseudomonadota	c__Deltaproteobacteria	o__Desulfovibrionales	f__Desulfovibrionaceae	g__Desulfovibrio	s__Desulfovibrio fructosivorans [ref_mOTU_v3_11604]	0	0	0	0	0	0	0.00350263	0	0	0	0	0
OTU198	k__Bacteria	p__Pseudomonadota	c__Deltaproteobacteria	o__Desulfovibrionales	f__Desulfovibrionaceae	g__Desulfovibrio	s__Desulfovibrio desulfuricans [ref_mOTU_v3_06852]	0	0	0	0	0	0	0.00350263	0	0	0	0	0
OTU199	k__Bacteria	p__Pseudomonadota	c__Deltaproteobacteria	o__Desulfovibrionales	f__Desulfovibrionaceae	g__Bilophila	s__Bilophila wadsworthia [ref_mOTU_v3_04300]	0	0	0	0	0	0	0.0175131	0.00228812	0	0	0	0
OTU200	k__Bacteria	p__Pseudomonadota	c__Deltaproteobacteria	o__Desulfovibrionales	f__Desulfomicrobiaceae	g__Desulfomicrobium	s__Desulfomicrobium species incertae sedis [ext_mOTU_v3_18374]	0	0	0	0	0	0	0.00350263	0	0	0	0	0
OTU201	k__Bacteria	p__Pseudomonadota	c__Deltaproteobacteria	o__Desulfovibrionales	f__Desulfomicrobiaceae	g__Desulfomicrobium	s__Desulfomicrobium escambiense [ref_mOTU_v3_06837]	0	0	0	0	0	0	0.00350263	0.00228812	0	0	0	0
OTU202	k__Bacteria	p__Pseudomonadota	c__Deltaproteobacteria	o__Deltaproteobacteria order incertae sedis	f__Deltaproteobacteria fam. incertae sedis	g__Deltaproteobacteria gen. incertae sedis	s__SAR324 cluster bacterium [ref_mOTU_v3_05467]	0	0	0	0	0.200572	0.0359389	0.0490368	0.0617792	0.00614317	0	0	0.0192724
OTU203	k__Bacteria	p__Pseudomonadota	c__Betaproteobacteria	o__Rhodocyclales	f__Zoogloeaceae	g__Thauera	s__Thauera species incertae sedis [ext_mOTU_v3_28129]	0	0	0	0	0	0	0.0175131	0	0	0	0	0
OTU204	k__Bacteria	p__Pseudomonadota	c__Betaproteobacteria	o__Rhodocyclales	f__Zoogloeaceae	g__Thauera	s__Thauera species incertae sedis [ext_mOTU_v3_27651]	0	0	0	0	0	0	0.00350263	0.00228812	0	0	0	0
OTU205	k__Bacteria	p__Pseudomonadota	c__Betaproteobacteria	o__Rhodocyclales	f__Zoogloeaceae	g__Thauera	s__Thauera species incertae sedis [ext_mOTU_v3_27257]	0	0	0	0	0	0	0.00350263	0	0	0	0	0
OTU206	k__Bacteria	p__Pseudomonadota	c__Betaproteobacteria	o__Rhodocyclales	f__Zoogloeaceae	g__Thauera	s__Thauera sp. [ref_mOTU_v3_00496]	0	0	0	0	0	0.00326717	0.0630473	0.0297456	0	0	0	0
OTU207	k__Bacteria	p__Pseudomonadota	c__Betaproteobacteria	o__Rhodocyclales	f__Zoogloeaceae	g__Thauera	s__Thauera humireducens [ref_mOTU_v3_02579]	0	0	0	0	0	0	0.00350263	0.00228812	0	0	0	0
OTU208	k__Bacteria	p__Pseudomonadota	c__Betaproteobacteria	o__Rhodocyclales	f__Rhodocyclales fam. incertae sedis	g__Rhodocyclales gen. incertae sedis	s__Rhodocyclales species incertae sedis [ext_mOTU_v3_18328]	0	0	0	0	0	0.00816793	0.711033	0.0228812	0	0	0	0
OTU209	k__Bacteria	p__Pseudomonadota	c__Betaproteobacteria	o__Rhodocyclales	f__Rhodocyclaceae	g__Rhodocyclaceae gen. incertae sedis	s__Rhodocyclaceae species incertae sedis [ext_mOTU_v3_18679]	0	0	0	0	0	0	0.00350263	0	0	0	0	0
OTU210	k__Bacteria	p__Pseudomonadota	c__Betaproteobacteria	o__Rhodocyclales	f__Rhodocyclaceae	g__Propionivibrio	s__Propionivibrio dicarboxylicus [ref_mOTU_v3_11958]	0	0	0	0	0	0	0.00700525	0	0	0	0	0
OTU211	k__Bacteria	p__Pseudomonadota	c__Betaproteobacteria	o__Rhodocyclales	f__Rhodocyclaceae	g__Azospira	s__Azospira oryzae [ref_mOTU_v3_00365]	0	0	0	0	0	0.00163359	0.00700525	0	0	0	0	0
OTU212	k__Bacteria	p__Pseudomonadota	c__Betaproteobacteria	o__Rhodocyclales	f__Azonexaceae	g__Dechloromonas	s__Dechloromonas agitata [ref_mOTU_v3_07891]	0	0	0	0	0	0	0.0105079	0.00457624	0	0	0	0
OTU213	k__Bacteria	p__Pseudomonadota	c__Betaproteobacteria	o__Rhodocyclales	f__Azonexaceae	g__Azonexaceae gen. incertae sedis	s__Azonexaceae species incertae sedis [ext_mOTU_v3_18422]	0	0	0	0	0	0	0.00350263	0	0	0	0	0
OTU214	k__Bacteria	p__Pseudomonadota	c__Betaproteobacteria	o__Nitrosomonadales	f__Sterolibacteriaceae	g__Methyloversatilis	s__Methyloversatilis discipulorum [ref_mOTU_v3_00370]	0	0	0	0	0	0	0	0	0	0	0	0
OTU215	k__Bacteria	p__Pseudomonadota	c__Betaproteobacteria	o__Nitrosomonadales	f__Nitrosomonadales fam. incertae sedis	g__Nitrosomonadales gen. incertae sedis	s__Nitrosomonadales species incertae sedis [meta_mOTU_v3_13451]	0	0	0	0	0.143743	0.148656	0.108581	0.153304	0.253406	0	0	0.0321206
OTU216	k__Bacteria	p__Pseudomonadota	c__Betaproteobacteria	o__Nitrosomonadales	f__Nitrosomonadales fam. incertae sedis	g__Nitrosomonadales gen. incertae sedis	s__Nitrosomonadales species incertae sedis [ext_mOTU_v3_31392]	0	0	0	0	0.0117	0.0114351	0.0140105	0.00686436	0.0107505	0	0	0.00428275
OTU217	k__Bacteria	p__Pseudomonadota	c__Betaproteobacteria	o__Nitrosomonadales	f__Nitrosomonadales fam. incertae sedis	g__Nitrosomonadales gen. incertae sedis	s__Nitrosomonadales species incertae sedis [ext_mOTU_v3_31391]	0	0	0	0	0	0	0	0	0	0	0	0
OTU218	k__Bacteria	p__Pseudomonadota	c__Betaproteobacteria	o__Nitrosomonadales	f__Nitrosomonadales fam. incertae sedis	g__Nitrosomonadales gen. incertae sedis	s__Nitrosomonadales species incertae sedis [ext_mOTU_v3_31390]	0	0	0	0	0.00668572	0.00980152	0.00700525	0.00457624	0.00614317	0	0	0.00214137
OTU219	k__Bacteria	p__Pseudomonadota	c__Betaproteobacteria	o__Nitrosomonadales	f__Nitrosomonadales fam. incertae sedis	g__Nitrosomonadales gen. incertae sedis	s__Nitrosomonadales species incertae sedis [ext_mOTU_v3_22359]	0	0	0	0.0488759	0.0250715	0.0114351	0.00350263	0.00457624	0.0199653	0	0	0.00214137
OTU220	k__Bacteria	p__Pseudomonadota	c__Betaproteobacteria	o__Nitrosomonadales	f__Nitrosomonadales fam. incertae sedis	g__Nitrosomonadales gen. incertae sedis	s__Nitrosomonadales species incertae sedis [ext_mOTU_v3_22358]	0	0	0	0.0977517	0.0451286	0.0212366	0.0140105	0.0205931	0.0583601	0	0	0.00642412
OTU221	k__Bacteria	p__Pseudomonadota	c__Betaproteobacteria	o__Nitrosomonadales	f__Nitrosomonadales fam. incertae sedis	g__Nitrosomonadales gen. incertae sedis	s__Nitrosomonadales species incertae sedis [ext_mOTU_v3_22330]	0	0	0	0.0488759	0.325929	0.0963816	0.0350263	0.038898	0.0215011	0	0	0
OTU222	k__Bacteria	p__Pseudomonadota	c__Betaproteobacteria	o__Nitrosomonadales	f__Nitrosomonadales fam. incertae sedis	g__Nitrosomonadales gen. incertae sedis	s__Nitrosomonadales species incertae sedis [ext_mOTU_v3_22284]	0	0	0	0.0488759	0.148757	0.210733	0.0770578	0.100677	0.36859	0	0	0.0471102
OTU223	k__Bacteria	p__Pseudomonadota	c__Betaproteobacteria	o__Nitrosomonadales	f__Nitrosomonadales fam. incertae sedis	g__Nitrosomonadales gen. incertae sedis	s__Nitrosomonadales species incertae sedis [ext_mOTU_v3_22159]	0	0	0	0.0977517	0.2574	0.164992	0.122592	0.15788	0.356304	0.119427	0.0719424	0.0278379
OTU224	k__Bacteria	p__Pseudomonadota	c__Betaproteobacteria	o__Nitrosomonadales	f__Nitrosomonadales fam. incertae sedis	g__Nitrosomonadales gen. incertae sedis	s__Nitrosomonadales species incertae sedis [ext_mOTU_v3_21801]	0	0	0	0	0.0133714	0.00490076	0.00350263	0.00686436	0.00153579	0	0	0.00642412
OTU225	k__Bacteria	p__Pseudomonadota	c__Betaproteobacteria	o__Nitrosomonadales	f__Nitrosomonadales fam. incertae sedis	g__Nitrosomonadales gen. incertae sedis	s__Nitrosomonadales species incertae sedis [ext_mOTU_v3_21800]	0	0	0	0	0	0	0	0	0	0	0	0.00214137
OTU226	k__Bacteria	p__Pseudomonadota	c__Betaproteobacteria	o__Nitrosomonadales	f__Nitrosomonadaceae	g__Nitrosomonas	s__Nitrosomonas species incertae sedis [ext_mOTU_v3_15241]	0	0	0	0	0.0183857	0.00490076	0	0.00228812	0	0	0	0
OTU227	k__Bacteria	p__Pseudomonadota	c__Betaproteobacteria	o__Nitrosomonadales	f__Methylophilaceae	g__Methylotenera	s__Methylotenera species incertae sedis [ext_mOTU_v3_22320]	0	0	0	0	0.00501429	0.00326717	0.00700525	0.00686436	0.00153579	0.0398089	0	0.00856549
OTU228	k__Bacteria	p__Pseudomonadota	c__Betaproteobacteria	o__Neisseriales	f__Neisseriaceae	g__Neisseria	s__Neisseria species incertae sedis [ext_mOTU_v3_18319]	0	0	0	0	0	0.00163359	0.0140105	0.00457624	0	0	0	0
OTU229	k__Bacteria	p__Pseudomonadota	c__Betaproteobacteria	o__Neisseriales	f__Chromobacteriaceae	g__Chromobacteriaceae gen. incertae sedis	s__Chromobacteriaceae species incertae sedis [ext_mOTU_v3_18415]	0	0	0	0	0	0.00163359	0.0595447	0.00457624	0	0	0	0
OTU230	k__Bacteria	p__Pseudomonadota	c__Betaproteobacteria	o__Neisseriales	f__Chromobacteriaceae	g__Aquaspirillum	s__Aquaspirillum serpens [ref_mOTU_v3_06744]	0	0	0	0	0	0	0.00350263	0	0	0	0	0
OTU231	k__Bacteria	p__Pseudomonadota	c__Betaproteobacteria	o__Burkholderiales	f__Sutterellaceae	g__Sutterellaceae gen. incertae sedis	s__Sutterellaceae species incertae sedis [meta_mOTU_v3_12394]	0	0	0	0	0	0	0.0105079	0.00228812	0	0	0	0
OTU232	k__Bacteria	p__Pseudomonadota	c__Betaproteobacteria	o__Burkholderiales	f__Sutterellaceae	g__Sutterellaceae gen. incertae sedis	s__Sutterellaceae species incertae sedis [ext_mOTU_v3_17689]	0	0	0	0	0	0	0.00350263	0	0	0	0	0
OTU233	k__Bacteria	p__Pseudomonadota	c__Betaproteobacteria	o__Burkholderiales	f__Sutterellaceae	g__Sutterellaceae gen. incertae sedis	s__Sutterellaceae species incertae sedis [ext_mOTU_v3_17688]	0	0	0	0	0	0	0.00350263	0	0	0	0	0
OTU234	k__Bacteria	p__Pseudomonadota	c__Betaproteobacteria	o__Burkholderiales	f__Sutterellaceae	g__Sutterella	s__Sutterella wadsworthensis [ref_mOTU_v3_04772]	0	0	0	0	0	0.00163359	0.00350263	0	0	0	0	0
OTU235	k__Bacteria	p__Pseudomonadota	c__Betaproteobacteria	o__Burkholderiales	f__Sutterellaceae	g__Sutterella	s__Sutterella wadsworthensis [ref_mOTU_v3_03066]	0	0	0	0	0	0	0.0105079	0.00228812	0	0	0	0
OTU236	k__Bacteria	p__Pseudomonadota	c__Betaproteobacteria	o__Burkholderiales	f__Sutterellaceae	g__Sutterella	s__Sutterella species incertae sedis [meta_mOTU_v3_13005]	0	0	0	0	0	0	0.00350263	0	0	0	0	0
OTU237	k__Bacteria	p__Pseudomonadota	c__Betaproteobacteria	o__Burkholderiales	f__Sutterellaceae	g__Sutterella	s__Sutterella species incertae sedis [ext_mOTU_v3_26637]	0	0	0	0	0	0	0.00350263	0	0	0	0	0
OTU238	k__Bacteria	p__Pseudomonadota	c__Betaproteobacteria	o__Burkholderiales	f__Sutterellaceae	g__Parasutterella	s__Parasutterella excrementihominis [ref_mOTU_v3_03674]	0	0	0	0	0	0	0.00350263	0.00228812	0	0	0	0
OTU239	k__Bacteria	p__Pseudomonadota	c__Betaproteobacteria	o__Burkholderiales	f__Sutterellaceae	g__Duodenibacillus	s__Duodenibacillus massiliensis [ref_mOTU_v3_03665]	0	0	0	0	0	0	0.00350263	0.00228812	0	0	0	0
OTU240	k__Bacteria	p__Pseudomonadota	c__Betaproteobacteria	o__Burkholderiales	f__Oxalobacteraceae	g__Oxalobacteraceae gen. incertae sedis	s__Oxalobacteraceae species incertae sedis [ext_mOTU_v3_17454]	0	0	0	0	0	0	0.00700525	0	0	0	0	0
OTU241	k__Bacteria	p__Pseudomonadota	c__Betaproteobacteria	o__Burkholderiales	f__Comamonadaceae	g__Polaromonas	s__Polaromonas species incertae sedis [ext_mOTU_v3_19299]	0	0.243013	0	0.83089	0	0	0	0	0.00153579	0	0	0
OTU242	k__Bacteria	p__Pseudomonadota	c__Betaproteobacteria	o__Burkholderiales	f__Comamonadaceae	g__Hydrogenophaga	s__Hydrogenophaga sp. IBVHS2 [ref_mOTU_v3_00537]	0	0	0	0	0	0.00163359	0	0	0	0	0	0
OTU243	k__Bacteria	p__Pseudomonadota	c__Betaproteobacteria	o__Burkholderiales	f__Comamonadaceae	g__Hydrogenophaga	s__Hydrogenophaga pseudoflava [ref_mOTU_v3_00523]	0	0	0	0	0	0.00163359	0.00350263	0.00457624	0	0	0	0
OTU244	k__Bacteria	p__Pseudomonadota	c__Betaproteobacteria	o__Burkholderiales	f__Comamonadaceae	g__Delftia	s__Delftia sp. [ref_mOTU_v3_00459]	0	0	0	0	0	0.00326717	0	0	0	0	0	0
OTU245	k__Bacteria	p__Pseudomonadota	c__Betaproteobacteria	o__Burkholderiales	f__Comamonadaceae	g__Curvibacter	s__Curvibacter delicatus [ref_mOTU_v3_08023]	0	0	0	0	0	0	0.00350263	0	0	0	0	0
OTU246	k__Bacteria	p__Pseudomonadota	c__Betaproteobacteria	o__Burkholderiales	f__Comamonadaceae	g__Comamonas	s__Comamonas species incertae sedis [ext_mOTU_v3_18324]	0	0	0	0	0	0.00326717	0.0455342	0.00915248	0.00153579	0.0796178	0	0
OTU247	k__Bacteria	p__Pseudomonadota	c__Betaproteobacteria	o__Burkholderiales	f__Comamonadaceae	g__Comamonas	s__Comamonas sp. SCN 65-56 [ref_mOTU_v3_08909]	0	0	0	0	0	0	0.00350263	0	0	0	0	0
OTU248	k__Bacteria	p__Pseudomonadota	c__Betaproteobacteria	o__Burkholderiales	f__Comamonadaceae	g__Comamonas	s__Comamonas granuli [ref_mOTU_v3_00456]	0	0	0	0	0	0	0.00700525	0	0	0	0	0
OTU249	k__Bacteria	p__Pseudomonadota	c__Betaproteobacteria	o__Burkholderiales	f__Comamonadaceae	g__Comamonadaceae gen. incertae sedis	s__Comamonadaceae species incertae sedis [ext_mOTU_v3_27131]	0	0	0	0	0.00835715	0.607694	10.4098	4.71124	0	0.318471	0.143885	0.0128482
OTU250	k__Bacteria	p__Pseudomonadota	c__Betaproteobacteria	o__Burkholderiales	f__Comamonadaceae	g__Comamonadaceae gen. incertae sedis	s__Comamonadaceae species incertae sedis [ext_mOTU_v3_22335]	0	0	0	0	0.0117	0.00653435	0.00350263	0	0	0	0	0
OTU251	k__Bacteria	p__Pseudomonadota	c__Betaproteobacteria	o__Burkholderiales	f__Comamonadaceae	g__Comamonadaceae gen. incertae sedis	s__Comamonadaceae species incertae sedis [ext_mOTU_v3_18472]	0	0	0	0	0	0	0.00350263	0	0	0	0	0
OTU252	k__Bacteria	p__Pseudomonadota	c__Betaproteobacteria	o__Burkholderiales	f__Comamonadaceae	g__Comamonadaceae gen. incertae sedis	s__Comamonadaceae species incertae sedis [ext_mOTU_v3_18341]	0	0	0	0	0	0.00490076	0.0245184	0.00686436	0	0	0	0
OTU253	k__Bacteria	p__Pseudomonadota	c__Betaproteobacteria	o__Burkholderiales	f__Comamonadaceae	g__Comamonadaceae gen. incertae sedis	s__Comamonadaceae species incertae sedis [ext_mOTU_v3_18336]	0	0	0	0	0	0.00326717	0.0385289	0.0137287	0	0	0	0
OTU254	k__Bacteria	p__Pseudomonadota	c__Betaproteobacteria	o__Burkholderiales	f__Comamonadaceae	g__Comamonadaceae gen. incertae sedis	s__Comamonadaceae species incertae sedis [ext_mOTU_v3_18329]	0	0	0	0	0	0.00163359	0.0210158	0.00915248	0	0	0	0
OTU255	k__Bacteria	p__Pseudomonadota	c__Betaproteobacteria	o__Burkholderiales	f__Comamonadaceae	g__Comamonadaceae gen. incertae sedis	s__Comamonadaceae species incertae sedis [ext_mOTU_v3_18308]	0	0	0	0	0	0.00653435	0.0420315	0.018305	0	0	0	0
OTU256	k__Bacteria	p__Pseudomonadota	c__Betaproteobacteria	o__Burkholderiales	f__Comamonadaceae	g__Brachymonas	s__Brachymonas denitrificans [ref_mOTU_v3_06770]	0	0	0	0	0.00167143	0.0816793	0.0805604	0.0434743	0	0.159236	0	0
OTU257	k__Bacteria	p__Pseudomonadota	c__Betaproteobacteria	o__Burkholderiales	f__Comamonadaceae	g__Alicycliphilus	s__Alicycliphilus denitrificans [ref_mOTU_v3_00451]	0	0	0	0	0	0	0.0105079	0.00228812	0.00153579	0.0796178	0	0
OTU258	k__Bacteria	p__Pseudomonadota	c__Betaproteobacteria	o__Burkholderiales	f__Comamonadaceae	g__Acidovorax	s__Acidovorax temperans [ref_mOTU_v3_11950]	0	0	0	0	0	0	0.0105079	0.00457624	0	0	0	0
OTU259	k__Bacteria	p__Pseudomonadota	c__Betaproteobacteria	o__Burkholderiales	f__Comamonadaceae	g__Acidovorax	s__Acidovorax species incertae sedis [ext_mOTU_v3_19140]	0	0	0	0	0	0	0.00350263	0	0	0	0	0
OTU260	k__Bacteria	p__Pseudomonadota	c__Betaproteobacteria	o__Burkholderiales	f__Comamonadaceae	g__Acidovorax	s__Acidovorax species incertae sedis [ext_mOTU_v3_18682]	0	0	0	0	0	0	0.0105079	0.00228812	0	0	0	0
OTU261	k__Bacteria	p__Pseudomonadota	c__Betaproteobacteria	o__Burkholderiales	f__Comamonadaceae	g__Acidovorax	s__Acidovorax species incertae sedis [ext_mOTU_v3_18540]	0	0	0	0	0	0.00163359	0.028021	0	0	0	0	0
OTU262	k__Bacteria	p__Pseudomonadota	c__Betaproteobacteria	o__Burkholderiales	f__Comamonadaceae	g__Acidovorax	s__Acidovorax sp. Root70 [ref_mOTU_v3_05369]	0	0	0	0	0	0	0.00350263	0	0	0	0	0
OTU263	k__Bacteria	p__Pseudomonadota	c__Betaproteobacteria	o__Burkholderiales	f__Comamonadaceae	g__Acidovorax	s__Acidovorax sp. KKS102 [ref_mOTU_v3_05368]	0	0	0	0	0	0.00163359	0.0175131	0.00228812	0	0	0	0
OTU264	k__Bacteria	p__Pseudomonadota	c__Betaproteobacteria	o__Burkholderiales	f__Comamonadaceae	g__Acidovorax	s__Acidovorax sp. [ref_mOTU_v3_05367]	0	0	0	0	0	0	0.00350263	0	0	0	0	0
OTU265	k__Bacteria	p__Pseudomonadota	c__Betaproteobacteria	o__Burkholderiales	f__Comamonadaceae	g__Acidovorax	s__Acidovorax ebreus [ref_mOTU_v3_00449]	0	0	0	0	0	0.00163359	0.00700525	0.00228812	0.00460737	0.159236	0	0
OTU266	k__Bacteria	p__Pseudomonadota	c__Betaproteobacteria	o__Burkholderiales	f__Comamonadaceae	g__Acidovorax	s__Acidovorax caeni [ref_mOTU_v3_05181]	0	0	0	0	0	0	0.0105079	0.00457624	0	0	0	0
OTU267	k__Bacteria	p__Pseudomonadota	c__Betaproteobacteria	o__Burkholderiales	f__Burkholderiales fam. incertae sedis	g__Tepidimonas	s__Tepidimonas fonticaldi [ref_mOTU_v3_06653]	0	0	0	0	0	0	0	0	0	0	0	0
OTU268	k__Bacteria	p__Pseudomonadota	c__Betaproteobacteria	o__Burkholderiales	f__Burkholderiales fam. incertae sedis	g__Burkholderiales gen. incertae sedis	s__Burkholderiales species incertae sedis [ext_mOTU_v3_18323]	0	0	0	0	0	0	0.14711	0.0480505	0	0	0	0
OTU269	k__Bacteria	p__Pseudomonadota	c__Betaproteobacteria	o__Burkholderiales	f__Burkholderiales fam. incertae sedis	g__Burkholderiales gen. incertae sedis	s__Burkholderiales bacterium RIFCSPLOWO2_12_FULL_65_40 [ref_mOTU_v3_00457]	0	0	0	0	0	0	0.00350263	0	0	0	0	0
OTU270	k__Bacteria	p__Pseudomonadota	c__Betaproteobacteria	o__Burkholderiales	f__Burkholderiales fam. incertae sedis	g__Burkholderiales gen. incertae sedis	s__Burkholderiales bacterium 68-10 [ref_mOTU_v3_00389]	0	0	0	0	0	0	0.00350263	0.00228812	0	0	0	0
OTU271	k__Bacteria	p__Pseudomonadota	c__Betaproteobacteria	o__Burkholderiales	f__Burkholderiales fam. incertae sedis	g__Burkholderiales gen. incertae sedis	s__Burkholderiales bacterium [ref_mOTU_v3_05366]	0	0	0	0	0	0	0.00700525	0.00228812	0	0	0	0
OTU272	k__Bacteria	p__Pseudomonadota	c__Betaproteobacteria	o__Burkholderiales	f__Burkholderiaceae	g__Ralstonia	s__Ralstonia pickettii [ref_mOTU_v3_00510]	0	0	0	0	0	0	0	0	0	0	0	0
OTU273	k__Bacteria	p__Pseudomonadota	c__Betaproteobacteria	o__Burkholderiales	f__Burkholderiaceae	g__Paraburkholderia	s__Paraburkholderia phenazinium [ref_mOTU_v3_02839]	0	0	0	0	0	0	0	0	0	0	0	0
OTU274	k__Bacteria	p__Pseudomonadota	c__Betaproteobacteria	o__Burkholderiales	f__Burkholderiaceae	g__Paraburkholderia	s__Paraburkholderia phenazinium [ref_mOTU_v3_02838]	0	0	0	0	0	0	0	0	0	0	0	0
OTU275	k__Bacteria	p__Pseudomonadota	c__Betaproteobacteria	o__Burkholderiales	f__Burkholderiaceae	g__Cupriavidus	s__Cupriavidus metallidurans [ref_mOTU_v3_00502]	0	0	0	0	0	0	0.00350263	0	0	0	0	0
OTU276	k__Bacteria	p__Pseudomonadota	c__Betaproteobacteria	o__Burkholderiales	f__Burkholderiaceae	g__Burkholderia	s__Burkholderia sp. [ref_mOTU_v3_00870]	0	0	0	0	0	0	0	0	0	0	0	0
OTU277	k__Bacteria	p__Pseudomonadota	c__Betaproteobacteria	o__Burkholderiales	f__Alcaligenaceae	g__Alcaligenes	s__Alcaligenes faecalis [ref_mOTU_v3_01541]	0	0	0	0	0	0	0.00350263	0.00228812	0	0	0	0
OTU278	k__Bacteria	p__Pseudomonadota	c__Betaproteobacteria	o__Betaproteobacteria order incertae sedis	f__Betaproteobacteria fam. incertae sedis	g__Candidatus Accumulibacter	s__Candidatus Accumulibacter species incertae sedis [ext_mOTU_v3_18668]	0	0	0	0	0	0	0.0105079	0	0	0	0	0
OTU279	k__Bacteria	p__Pseudomonadota	c__Betaproteobacteria	o__Betaproteobacteria order incertae sedis	f__Betaproteobacteria fam. incertae sedis	g__Candidatus Accumulibacter	s__Candidatus Accumulibacter sp. 66-26 [ref_mOTU_v3_00472]	0	0	0	0	0	0	0.00700525	0	0	0	0	0
OTU280	k__Bacteria	p__Pseudomonadota	c__Betaproteobacteria	o__Betaproteobacteria order incertae sedis	f__Betaproteobacteria fam. incertae sedis	g__Betaproteobacteria gen. incertae sedis	s__Betaproteobacteria species incertae sedis [ext_mOTU_v3_31584]	0	0	0	0	0.00167143	0	0	0	0	0	0	0
OTU281	k__Bacteria	p__Pseudomonadota	c__Betaproteobacteria	o__Betaproteobacteria order incertae sedis	f__Betaproteobacteria fam. incertae sedis	g__Betaproteobacteria gen. incertae sedis	s__Betaproteobacteria species incertae sedis [ext_mOTU_v3_31395]	0	0	0	0	0.0167143	0.00980152	0.0105079	0.00457624	0.00614317	0	0	0
OTU282	k__Bacteria	p__Pseudomonadota	c__Betaproteobacteria	o__Betaproteobacteria order incertae sedis	f__Betaproteobacteria fam. incertae sedis	g__Betaproteobacteria gen. incertae sedis	s__Betaproteobacteria species incertae sedis [ext_mOTU_v3_31173]	0	0	0	0	0.00501429	0.00490076	0.00350263	0.00457624	0.00921475	0	0	0
OTU283	k__Bacteria	p__Pseudomonadota	c__Betaproteobacteria	o__Betaproteobacteria order incertae sedis	f__Betaproteobacteria fam. incertae sedis	g__Betaproteobacteria gen. incertae sedis	s__Betaproteobacteria species incertae sedis [ext_mOTU_v3_27347]	0	0	0	0	0	0	0.0420315	0.0114406	0	0	0	0
OTU284	k__Bacteria	p__Pseudomonadota	c__Betaproteobacteria	o__Betaproteobacteria order incertae sedis	f__Betaproteobacteria fam. incertae sedis	g__Betaproteobacteria gen. incertae sedis	s__Betaproteobacteria species incertae sedis [ext_mOTU_v3_22380]	0	0	0	0.0488759	0.0785572	0.0294046	0.0210158	0.0366099	0.129006	0	0	0
OTU285	k__Bacteria	p__Pseudomonadota	c__Betaproteobacteria	o__Betaproteobacteria order incertae sedis	f__Betaproteobacteria fam. incertae sedis	g__Betaproteobacteria gen. incertae sedis	s__Betaproteobacteria species incertae sedis [ext_mOTU_v3_18557]	0	0	0	0	0	0	0	0.00228812	0	0	0	0
OTU286	k__Bacteria	p__Pseudomonadota	c__Betaproteobacteria	o__Betaproteobacteria order incertae sedis	f__Betaproteobacteria fam. incertae sedis	g__Betaproteobacteria gen. incertae sedis	s__Betaproteobacteria species incertae sedis [ext_mOTU_v3_18546]	0	0	0	0	0	0	0.0105079	0.00228812	0	0	0	0
OTU287	k__Bacteria	p__Pseudomonadota	c__Betaproteobacteria	o__Betaproteobacteria order incertae sedis	f__Betaproteobacteria fam. incertae sedis	g__Betaproteobacteria gen. incertae sedis	s__Betaproteobacteria bacterium MOLA814 [ref_mOTU_v3_08166]	0	1.09356	2.63158	6.25611	0.0451286	0.094748	0.028021	0.0526268	0.0138221	0.0398089	0.0719424	0.0813722
OTU288	k__Bacteria	p__Pseudomonadota	c__Alphaproteobacteria	o__Sphingomonadales	f__Sphingomonadaceae	g__Sphingomonadaceae gen. incertae sedis	s__Sphingomonadaceae species incertae sedis [ext_mOTU_v3_27278]	0	0	0	0	0	0	0.0105079	0.00457624	0	0	0	0
OTU289	k__Bacteria	p__Pseudomonadota	c__Alphaproteobacteria	o__Sphingomonadales	f__Sphingomonadaceae	g__Sphingomonadaceae gen. incertae sedis	s__Sphingomonadaceae species incertae sedis [ext_mOTU_v3_22415]	0	0	0	0	0	0	0	0	0	0	0	0
OTU290	k__Bacteria	p__Pseudomonadota	c__Alphaproteobacteria	o__Sphingomonadales	f__Sphingomonadaceae	g__Sphingomonadaceae gen. incertae sedis	s__Sphingomonadaceae species incertae sedis [ext_mOTU_v3_22414]	0	0	0	0	0	0	0	0	0	0	0	0
OTU291	k__Bacteria	p__Pseudomonadota	c__Alphaproteobacteria	o__Rickettsiales	f__Rickettsiaceae	g__Rickettsia	s__Rickettsia species incertae sedis [ext_mOTU_v3_31455]	0	0	7.89474	0	0.00501429	0	0	0.00228812	0.00460737	0.0398089	0.28777	0.00642412
OTU292	k__Bacteria	p__Pseudomonadota	c__Alphaproteobacteria	o__Rhodospirillales	f__Rhodospirillaceae	g__Rhodospirillaceae gen. incertae sedis	s__Rhodospirillaceae species incertae sedis [ext_mOTU_v3_22217]	0	0	0	0.0488759	0.232329	0.217267	0.0490368	0.0777961	0.16433	0	0	0.0642412
OTU293	k__Bacteria	p__Pseudomonadota	c__Alphaproteobacteria	o__Rhodospirillales	f__Rhodospirillaceae	g__Rhodospirillaceae gen. incertae sedis	s__Rhodospirillaceae species incertae sedis [ext_mOTU_v3_17551]	0	0	0	0	0	0	0.00350263	0	0	0	0	0
OTU294	k__Bacteria	p__Pseudomonadota	c__Alphaproteobacteria	o__Rhodospirillales	f__Rhodospirillaceae	g__Azospirillum	s__Azospirillum species incertae sedis [meta_mOTU_v3_14161]	0	0	0	0	0	0	0.00350263	0	0	0	0	0
OTU295	k__Bacteria	p__Pseudomonadota	c__Alphaproteobacteria	o__Rhodospirillales	f__Rhodospirillaceae	g__Azospirillum	s__Azospirillum sp. CAG:239 [ref_mOTU_v3_07592]	0	0	0	0	0	0	0.00700525	0.00228812	0	0	0	0
OTU296	k__Bacteria	p__Pseudomonadota	c__Alphaproteobacteria	o__Rhodospirillales	f__Rhodospirillaceae	g__Azospirillum	s__Azospirillum sp. 51_20 [ref_mOTU_v3_10408]	0	0	0	0	0	0	0.00700525	0.00228812	0	0	0	0
OTU297	k__Bacteria	p__Pseudomonadota	c__Alphaproteobacteria	o__Rhodospirillales	f__Acetobacteraceae	g__Acetobacter	s__Acetobacter sp. [ref_mOTU_v3_03587]	0	0	0	0	0	0	0.0175131	0.00228812	0	0	0	0
OTU298	k__Bacteria	p__Pseudomonadota	c__Alphaproteobacteria	o__Rhodobacterales	f__Rhodobacterales fam. incertae sedis	g__Rhodobacterales gen. incertae sedis	s__Rhodobacterales bacterium HTCC2255 [ref_mOTU_v3_11019]	0	0	0	0	0	0	0	0	0	0	0	0
OTU299	k__Bacteria	p__Pseudomonadota	c__Alphaproteobacteria	o__Rhodobacterales	f__Rhodobacterales fam. incertae sedis	g__Rhodobacterales gen. incertae sedis	s__Rhodobacterales bacterium HTCC2255 [meta_mOTU_v3_14108]	0	0	0	0	0	0.00163359	0.00700525	0.00457624	0.0122863	0.0796178	0.0719424	0.130624
OTU300	k__Bacteria	p__Pseudomonadota	c__Alphaproteobacteria	o__Rhodobacterales	f__Rhodobacterales fam. incertae sedis	g__Rhodobacterales gen. incertae sedis	s__Rhodobacterales bacterium Alpha_01 [ref_mOTU_v3_09001]	0	0	0	0	0	0	0.00350263	0	0	0	0	0
OTU301	k__Bacteria	p__Pseudomonadota	c__Alphaproteobacteria	o__Rhodobacterales	f__Rhodobacteraceae	g__Rhodobacteraceae gen. incertae sedis	s__Rhodobacteraceae species incertae sedis [meta_mOTU_v3_14093]	0	0	0	0.0488759	0.0351	0.0522748	0.0105079	0.0205931	0.107505	0	0	0.017131
OTU302	k__Bacteria	p__Pseudomonadota	c__Alphaproteobacteria	o__Rhodobacterales	f__Rhodobacteraceae	g__Rhodobacteraceae gen. incertae sedis	s__Rhodobacteraceae species incertae sedis [meta_mOTU_v3_13713]	0	0	0	0.439883	0.962744	0.952381	0.532399	0.981604	2.30369	0.0398089	0.0719424	0.357609
OTU303	k__Bacteria	p__Pseudomonadota	c__Alphaproteobacteria	o__Rhodobacterales	f__Rhodobacteraceae	g__Rhodobacteraceae gen. incertae sedis	s__Rhodobacteraceae species incertae sedis [ext_mOTU_v3_31526]	0	0	0	0	0	0	0	0	0	0.0398089	0	0.00642412
OTU304	k__Bacteria	p__Pseudomonadota	c__Alphaproteobacteria	o__Rhodobacterales	f__Rhodobacteraceae	g__Rhodobacteraceae gen. incertae sedis	s__Rhodobacteraceae species incertae sedis [ext_mOTU_v3_31493]	0	0.121507	0	0	0	0	0	0.00228812	0	0.0796178	0	0
OTU305	k__Bacteria	p__Pseudomonadota	c__Alphaproteobacteria	o__Rhodobacterales	f__Rhodobacteraceae	g__Rhodobacteraceae gen. incertae sedis	s__Rhodobacteraceae species incertae sedis [ext_mOTU_v3_31372]	0	0	0	0	0	0.00326717	0	0	0.00307158	0	0.143885	0.0235551
OTU306	k__Bacteria	p__Pseudomonadota	c__Alphaproteobacteria	o__Rhodobacterales	f__Rhodobacteraceae	g__Rhodobacteraceae gen. incertae sedis	s__Rhodobacteraceae species incertae sedis [ext_mOTU_v3_22393]	0	0	0	0	0.00167143	0.0294046	0.00350263	0.00686436	0.0107505	0.0796178	0	0.20343
OTU307	k__Bacteria	p__Pseudomonadota	c__Alphaproteobacteria	o__Rhodobacterales	f__Rhodobacteraceae	g__Rhodobacteraceae gen. incertae sedis	s__Rhodobacteraceae species incertae sedis [ext_mOTU_v3_22347]	0	0	0	0	0	0.00490076	0	0	0.00153579	0.0398089	0	0.00642412
OTU308	k__Bacteria	p__Pseudomonadota	c__Alphaproteobacteria	o__Rhodobacterales	f__Rhodobacteraceae	g__Rhodobacteraceae gen. incertae sedis	s__Rhodobacteraceae species incertae sedis [ext_mOTU_v3_22319]	0	0.121507	0	0	0.00167143	0.00163359	0	0	0	0.0796178	0.0719424	0.17131
OTU309	k__Bacteria	p__Pseudomonadota	c__Alphaproteobacteria	o__Rhodobacterales	f__Rhodobacteraceae	g__Rhodobacteraceae gen. incertae sedis	s__Rhodobacteraceae species incertae sedis [ext_mOTU_v3_22274]	0	0	0	0.146628	0.260743	0.753083	0.182137	0.398133	1.42675	0.0398089	0	0.364033
OTU310	k__Bacteria	p__Pseudomonadota	c__Alphaproteobacteria	o__Rhodobacterales	f__Rhodobacteraceae	g__Rhodobacteraceae gen. incertae sedis	s__Rhodobacteraceae species incertae sedis [ext_mOTU_v3_22260]	0	0	0	0.0488759	0.00334286	0.00816793	0.0175131	0.0160168	0.107505	0.238854	0.143885	1.89726
OTU311	k__Bacteria	p__Pseudomonadota	c__Alphaproteobacteria	o__Rhodobacterales	f__Rhodobacteraceae	g__Rhodobacteraceae gen. incertae sedis	s__Rhodobacteraceae species incertae sedis [ext_mOTU_v3_22183]	0	0	0	0	0.384429	0.225435	0.0700525	0.100677	0.512954	0	0	0.0299792
OTU312	k__Bacteria	p__Pseudomonadota	c__Alphaproteobacteria	o__Rhodobacterales	f__Rhodobacteraceae	g__Rhodobacteraceae gen. incertae sedis	s__Rhodobacteraceae species incertae sedis [ext_mOTU_v3_22155]	0	0	0	0	0.00167143	0.106183	0.0210158	0.038898	0.0138221	0.557325	0.57554	4.97013
OTU313	k__Bacteria	p__Pseudomonadota	c__Alphaproteobacteria	o__Rhodobacterales	f__Rhodobacteraceae	g__Rhodobacteraceae gen. incertae sedis	s__Rhodobacteraceae species incertae sedis [ext_mOTU_v3_21815]	0	0	0	0.0977517	0.188872	0.120885	0.206655	0.354659	0.506811	0	0	0.0620998
OTU314	k__Bacteria	p__Pseudomonadota	c__Alphaproteobacteria	o__Rhodobacterales	f__Rhodobacteraceae	g__Rhodobacteraceae gen. incertae sedis	s__Rhodobacteraceae species incertae sedis [ext_mOTU_v3_21802]	0	0	0	0.293255	1.2402	1.72997	0.591944	1.12347	1.72777	0.0398089	0	0.28052
OTU315	k__Bacteria	p__Pseudomonadota	c__Alphaproteobacteria	o__Rhodobacterales	f__Rhodobacteraceae	g__Rhodobacteraceae gen. incertae sedis	s__Rhodobacteraceae species incertae sedis [ext_mOTU_v3_21719]	0	0	0	0	0.00334286	0	0	0	0.0107505	0	0	0
OTU316	k__Bacteria	p__Pseudomonadota	c__Alphaproteobacteria	o__Rhodobacterales	f__Rhodobacteraceae	g__Rhodobacteraceae gen. incertae sedis	s__Rhodobacteraceae species incertae sedis [ext_mOTU_v3_15249]	0	0	0	0.0488759	0.0267429	0.027771	0.0140105	0.0160168	0.0276442	0	0	0.017131
OTU317	k__Bacteria	p__Pseudomonadota	c__Alphaproteobacteria	o__Rhodobacterales	f__Rhodobacteraceae	g__Rhodobacteraceae gen. incertae sedis	s__Rhodobacteraceae species incertae sedis [ext_mOTU_v3_15244]	0	0	0	0.0488759	0.096943	0.0392061	0.0420315	0.0549149	0.382412	0	0	0.0471102
OTU318	k__Bacteria	p__Pseudomonadota	c__Alphaproteobacteria	o__Rhodobacterales	f__Rhodobacteraceae	g__Rhodobacteraceae gen. incertae sedis	s__Rhodobacteraceae species incertae sedis [ext_mOTU_v3_15128]	0	0	0	0	0.0434572	0	0	0	0	0	0	0
OTU319	k__Bacteria	p__Pseudomonadota	c__Alphaproteobacteria	o__Rhodobacterales	f__Rhodobacteraceae	g__Rhodobacteraceae gen. incertae sedis	s__Rhodobacteraceae species incertae sedis [ext_mOTU_v3_15127]	0	0	0	0.195503	0.608401	0.392061	0.115587	0.18305	0.387019	0	0	0.0406861
OTU320	k__Bacteria	p__Pseudomonadota	c__Alphaproteobacteria	o__Rhodobacterales	f__Rhodobacteraceae	g__Rhodobacteraceae gen. incertae sedis	s__Rhodobacteraceae bacterium ASP10-04a [ref_mOTU_v3_08796]	0	0	0	0	0.00334286	0.00490076	0.00350263	0.00228812	0.0307158	0	0	0.00214137
OTU321	k__Bacteria	p__Pseudomonadota	c__Alphaproteobacteria	o__Rhodobacterales	f__Rhodobacteraceae	g__Paracoccus	s__Paracoccus sp. 228 [ref_mOTU_v3_02957]	0	0	0	0	0	0	0	0	0	0	0	0
OTU322	k__Bacteria	p__Pseudomonadota	c__Alphaproteobacteria	o__Rhodobacterales	f__Rhodobacteraceae	g__Paracoccus	s__Paracoccus solventivorans [ref_mOTU_v3_06355]	0	0	0	0	0	0.00163359	0.00700525	0.00228812	0.0184295	0.159236	0	0
OTU323	k__Bacteria	p__Pseudomonadota	c__Alphaproteobacteria	o__Rhodobacterales	f__Rhodobacteraceae	g__Paracoccus	s__Paracoccus aminovorans [ref_mOTU_v3_01904]	0	0	0	0	0	0	0.00350263	0	0	0	0	0
OTU324	k__Bacteria	p__Pseudomonadota	c__Alphaproteobacteria	o__Rhodobacterales	f__Rhodobacteraceae	g__Paracoccus	s__Paracoccus alkenifer [ref_mOTU_v3_06356]	0	0	0	0	0	0	0.00700525	0.00228812	0	0	0	0
OTU325	k__Bacteria	p__Pseudomonadota	c__Alphaproteobacteria	o__Rhodobacterales	f__Rhodobacteraceae	g__Paenirhodobacter	s__Paenirhodobacter enshiensis [ref_mOTU_v3_06661]	0	0	0	0	0	0	0.00350263	0	0	0	0	0
OTU326	k__Bacteria	p__Pseudomonadota	c__Alphaproteobacteria	o__Rhodobacterales	f__Rhodobacteraceae	g__Octadecabacter	s__Octadecabacter arcticus [ref_mOTU_v3_11081]	0	0.972053	2.63158	0.146628	0.00334286	0.0179695	0.00350263	0.00457624	0.00767896	0.796178	0.359712	0.119917
OTU327	k__Bacteria	p__Pseudomonadota	c__Alphaproteobacteria	o__Rhodobacterales	f__Rhodobacteraceae	g__Loktanella	s__Loktanella species incertae sedis [ext_mOTU_v3_31542]	0	0	0	0	0	0	0.00350263	0.00228812	0.00307158	0	0	0
OTU328	k__Bacteria	p__Pseudomonadota	c__Alphaproteobacteria	o__Rhodobacterales	f__Rhodobacteraceae	g__Loktanella	s__Loktanella species incertae sedis [ext_mOTU_v3_22257]	0	0	0	0	0	0.0212366	0.00700525	0.00686436	0.0153579	0.517516	0.359712	0.650978
OTU329	k__Bacteria	p__Pseudomonadota	c__Alphaproteobacteria	o__Rhodobacterales	f__Hyphomonadaceae	g__Hyphomonas	s__Hyphomonas species incertae sedis [ext_mOTU_v3_19384]	0	0	0	0	0	0	0	0	0	0	0	0
OTU330	k__Bacteria	p__Pseudomonadota	c__Alphaproteobacteria	o__Rhodobacterales	f__Hyphomonadaceae	g__Hyphomonas	s__Hyphomonas sp. L-53-1-40 [ref_mOTU_v3_07358]	0	0	0	0	0	0	0	0	0	0	0	0
OTU331	k__Bacteria	p__Pseudomonadota	c__Alphaproteobacteria	o__Rhizobiales	f__Methylocystaceae	g__Pleomorphomonas	s__Pleomorphomonas koreensis [ref_mOTU_v3_02364]	0	0	0	0	0	0	0	0	0.0138221	0.517516	0	0
OTU332	k__Bacteria	p__Pseudomonadota	c__Alphaproteobacteria	o__Rhizobiales	f__Bradyrhizobiaceae	g__Bradyrhizobium	s__Bradyrhizobium viridifuturi/tropiciagri [ref_mOTU_v3_01693]	0	0	0	0	0	0	0	0	0	0	0	0
OTU333	k__Bacteria	p__Pseudomonadota	c__Alphaproteobacteria	o__Rhizobiales	f__Bradyrhizobiaceae	g__Bradyrhizobium	s__Bradyrhizobium sp. DFCI-1 [ref_mOTU_v3_01695]	0	0	0	0	0	0	0	0	0.00153579	0	0	0
OTU334	k__Bacteria	p__Pseudomonadota	c__Alphaproteobacteria	o__Rhizobiales	f__Bradyrhizobiaceae	g__Bradyrhizobium	s__Bradyrhizobium pachyrhizi/elkanii [ref_mOTU_v3_01692]	0	0	0	0	0	0	0	0	0	0	0	0
OTU335	k__Bacteria	p__Pseudomonadota	c__Alphaproteobacteria	o__Rhizobiales	f__Bradyrhizobiaceae	g__Bradyrhizobium	s__Bradyrhizobium elkanii [ref_mOTU_v3_01689]	0	0	0	0	0	0	0	0	0	0	0	0
OTU336	k__Bacteria	p__Pseudomonadota	c__Alphaproteobacteria	o__Rhizobiales	f__Bradyrhizobiaceae	g__Afipia	s__Afipia broomeae [ref_mOTU_v3_03905]	0	0	0	0	0	0	0	0	0	0	0	0
OTU337	k__Bacteria	p__Pseudomonadota	c__Alphaproteobacteria	o__Pelagibacterales	f__Pelagibacterales fam. incertae sedis	g__Pelagibacterales gen. incertae sedis	s__Pelagibacterales species incertae sedis [ext_mOTU_v3_31566]	0	0	0	0.0488759	0.0752144	0.094748	0.028021	0.0366099	0.0476095	0	0	0.00856549
OTU338	k__Bacteria	p__Pseudomonadota	c__Alphaproteobacteria	o__Pelagibacterales	f__Pelagibacteraceae	g__Pelagibacteraceae gen. incertae sedis	s__Pelagibacteraceae species incertae sedis [meta_mOTU_v3_13988]	0	0.121507	0	1.75953	5.61768	4.41885	3.55867	4.53963	3.91473	1.03503	0.503597	1.86085
OTU339	k__Bacteria	p__Pseudomonadota	c__Alphaproteobacteria	o__Pelagibacterales	f__Pelagibacteraceae	g__Pelagibacteraceae gen. incertae sedis	s__Pelagibacteraceae species incertae sedis [meta_mOTU_v3_13493]	0	0.121507	0	0.879765	3.53507	2.71502	2.08757	2.67024	2.40812	0.597134	0.719424	1.10923
OTU340	k__Bacteria	p__Pseudomonadota	c__Alphaproteobacteria	o__Pelagibacterales	f__Pelagibacteraceae	g__Pelagibacteraceae gen. incertae sedis	s__Pelagibacteraceae species incertae sedis [meta_mOTU_v3_13454]	0	0	0	0	0.00334286	0.00326717	0	0.00228812	0.00153579	0	0	0
OTU341	k__Bacteria	p__Pseudomonadota	c__Alphaproteobacteria	o__Pelagibacterales	f__Pelagibacteraceae	g__Pelagibacteraceae gen. incertae sedis	s__Pelagibacteraceae species incertae sedis [ext_mOTU_v3_31415]	0	0	0	0.0977517	0.0835715	0.0833129	0.0315236	0.0503386	0.187367	0	0	0.00214137
OTU342	k__Bacteria	p__Pseudomonadota	c__Alphaproteobacteria	o__Pelagibacterales	f__Pelagibacteraceae	g__Pelagibacteraceae gen. incertae sedis	s__Pelagibacteraceae species incertae sedis [ext_mOTU_v3_31350]	0	0	0	0	0.0100286	0.00163359	0.00700525	0.00457624	0.00460737	0	0	0.00214137
OTU343	k__Bacteria	p__Pseudomonadota	c__Alphaproteobacteria	o__Pelagibacterales	f__Pelagibacteraceae	g__Pelagibacteraceae gen. incertae sedis	s__Pelagibacteraceae species incertae sedis [ext_mOTU_v3_31157]	0	0	0	0	0.0401143	0.0408397	0.0385289	0.0274574	0.0598959	0.0796178	0	0.00856549
OTU344	k__Bacteria	p__Pseudomonadota	c__Alphaproteobacteria	o__Pelagibacterales	f__Pelagibacteraceae	g__Pelagibacteraceae gen. incertae sedis	s__Pelagibacteraceae species incertae sedis [ext_mOTU_v3_30882]	0	0	0	0	0.0835715	0.0555419	0.0490368	0.0320337	0.02918	0	0	0.00214137
OTU345	k__Bacteria	p__Pseudomonadota	c__Alphaproteobacteria	o__Pelagibacterales	f__Pelagibacteraceae	g__Pelagibacteraceae gen. incertae sedis	s__Pelagibacteraceae species incertae sedis [ext_mOTU_v3_30874]	0	0	0	0	0.00167143	0	0	0	0.00153579	0	0	0
OTU346	k__Bacteria	p__Pseudomonadota	c__Alphaproteobacteria	o__Pelagibacterales	f__Pelagibacteraceae	g__Pelagibacteraceae gen. incertae sedis	s__Pelagibacteraceae species incertae sedis [ext_mOTU_v3_22072]	0	0	0	0.0488759	0.103629	0.0392061	0.0455342	0.057203	0.0230369	0	0	0.0128482
OTU347	k__Bacteria	p__Pseudomonadota	c__Alphaproteobacteria	o__Pelagibacterales	f__Pelagibacteraceae	g__Pelagibacteraceae gen. incertae sedis	s__alpha proteobacterium HIMB5 [ref_mOTU_v3_11972]	0	0	0	0	0.00167143	0	0	0	0	0	0	0
OTU348	k__Bacteria	p__Pseudomonadota	c__Alphaproteobacteria	o__Pelagibacterales	f__Pelagibacteraceae	g__Candidatus Pelagibacter	s__Candidatus Pelagibacter ubique [ref_mOTU_v3_02016]	0	0	0	0.0977517	0.3978	0.30058	0.234676	0.233388	0.317909	0.0398089	0.0719424	0.102786
OTU349	k__Bacteria	p__Pseudomonadota	c__Alphaproteobacteria	o__Pelagibacterales	f__Pelagibacteraceae	g__Candidatus Pelagibacter	s__Candidatus Pelagibacter species incertae sedis [ext_mOTU_v3_31655]	0	0	0	0	0.00835715	0	0	0	0	0	0	0
OTU350	k__Bacteria	p__Pseudomonadota	c__Alphaproteobacteria	o__Pelagibacterales	f__Pelagibacteraceae	g__Candidatus Pelagibacter	s__Candidatus Pelagibacter species incertae sedis [ext_mOTU_v3_31633]	0	0	0	0	0.0150429	0.00326717	0.00700525	0.00457624	0.00153579	0	0	0.00428275
OTU351	k__Bacteria	p__Pseudomonadota	c__Alphaproteobacteria	o__Pelagibacterales	f__Pelagibacteraceae	g__Candidatus Pelagibacter	s__Candidatus Pelagibacter species incertae sedis [ext_mOTU_v3_31630]	0	0	0	0	0.00668572	0.00490076	0	0.00686436	0.00153579	0	0	0.00214137
OTU352	k__Bacteria	p__Pseudomonadota	c__Alphaproteobacteria	o__Pelagibacterales	f__Pelagibacteraceae	g__Candidatus Pelagibacter	s__Candidatus Pelagibacter species incertae sedis [ext_mOTU_v3_31625]	0	0	0	0	0.0100286	0.00326717	0.00350263	0.00228812	0	0	0	0.00214137
OTU353	k__Bacteria	p__Pseudomonadota	c__Alphaproteobacteria	o__Pelagibacterales	f__Pelagibacteraceae	g__Candidatus Pelagibacter	s__Candidatus Pelagibacter species incertae sedis [ext_mOTU_v3_31577]	0	0	0	0	0.2106	0.138855	0.129597	0.167033	0.130542	0	0	0.00642412
OTU354	k__Bacteria	p__Pseudomonadota	c__Alphaproteobacteria	o__Pelagibacterales	f__Pelagibacteraceae	g__Candidatus Pelagibacter	s__Candidatus Pelagibacter species incertae sedis [ext_mOTU_v3_31536]	0	0	0	0	0.0367715	0.027771	0.0105079	0.0137287	0.0138221	0	0	0.00642412
OTU355	k__Bacteria	p__Pseudomonadota	c__Alphaproteobacteria	o__Pelagibacterales	f__Pelagibacteraceae	g__Candidatus Pelagibacter	s__Candidatus Pelagibacter species incertae sedis [ext_mOTU_v3_31525]	0	0	0	0.0488759	0.481372	0.115985	0.206655	0.279151	0.0629675	0	0	0.0128482
OTU356	k__Bacteria	p__Pseudomonadota	c__Alphaproteobacteria	o__Pelagibacterales	f__Pelagibacteraceae	g__Candidatus Pelagibacter	s__Candidatus Pelagibacter species incertae sedis [ext_mOTU_v3_31487]	0	0	0	0	0.0300857	0.00980152	0.00700525	0.00686436	0.00307158	0	0	0
OTU357	k__Bacteria	p__Pseudomonadota	c__Alphaproteobacteria	o__Pelagibacterales	f__Pelagibacteraceae	g__Candidatus Pelagibacter	s__Candidatus Pelagibacter species incertae sedis [ext_mOTU_v3_31485]	0	0	0	0	0.0484715	0.0555419	0.0350263	0.0503386	0.0752538	0	0	0.00214137
OTU358	k__Bacteria	p__Pseudomonadota	c__Alphaproteobacteria	o__Pelagibacterales	f__Pelagibacteraceae	g__Candidatus Pelagibacter	s__Candidatus Pelagibacter species incertae sedis [ext_mOTU_v3_31483]	0	0	0	0.0488759	0.0468	0.0310381	0.0210158	0.0160168	0.0307158	0	0	0.00428275
OTU359	k__Bacteria	p__Pseudomonadota	c__Alphaproteobacteria	o__Pelagibacterales	f__Pelagibacteraceae	g__Candidatus Pelagibacter	s__Candidatus Pelagibacter species incertae sedis [ext_mOTU_v3_31371]	0	0	0	0	0.00668572	0.00490076	0.00350263	0.00686436	0.00307158	0	0	0
OTU360	k__Bacteria	p__Pseudomonadota	c__Alphaproteobacteria	o__Pelagibacterales	f__Pelagibacteraceae	g__Candidatus Pelagibacter	s__Candidatus Pelagibacter species incertae sedis [ext_mOTU_v3_31333]	0	0	0	0	0.0133714	0.00326717	0.00700525	0.00457624	0.00153579	0	0	0.00214137
OTU361	k__Bacteria	p__Pseudomonadota	c__Alphaproteobacteria	o__Pelagibacterales	f__Pelagibacteraceae	g__Candidatus Pelagibacter	s__Candidatus Pelagibacter species incertae sedis [ext_mOTU_v3_31231]	0	0	0	0	0	0.00163359	0	0.00228812	0	0	0	0
OTU362	k__Bacteria	p__Pseudomonadota	c__Alphaproteobacteria	o__Pelagibacterales	f__Pelagibacteraceae	g__Candidatus Pelagibacter	s__Candidatus Pelagibacter species incertae sedis [ext_mOTU_v3_30880]	0	0	0	0	0.00167143	0.00163359	0	0	0	0	0	0
OTU363	k__Bacteria	p__Pseudomonadota	c__Alphaproteobacteria	o__Pelagibacterales	f__Pelagibacteraceae	g__Candidatus Pelagibacter	s__Candidatus Pelagibacter species incertae sedis [ext_mOTU_v3_25971]	0	0	0	0	0	0.00326717	0	0	0	0	0	0
OTU364	k__Bacteria	p__Pseudomonadota	c__Alphaproteobacteria	o__Pelagibacterales	f__Pelagibacteraceae	g__Candidatus Pelagibacter	s__Candidatus Pelagibacter species incertae sedis [ext_mOTU_v3_25901]	0	0	0	0	0.00167143	0	0	0.00228812	0	0	0	0
OTU365	k__Bacteria	p__Pseudomonadota	c__Alphaproteobacteria	o__Pelagibacterales	f__Pelagibacteraceae	g__Candidatus Pelagibacter	s__Candidatus Pelagibacter species incertae sedis [ext_mOTU_v3_25883]	0	0	0	0	0	0.00163359	0	0	0	0	0	0
OTU366	k__Bacteria	p__Pseudomonadota	c__Alphaproteobacteria	o__Pelagibacterales	f__Pelagibacteraceae	g__Candidatus Pelagibacter	s__Candidatus Pelagibacter species incertae sedis [ext_mOTU_v3_25854]	0	0	0	0	0.00334286	0.00163359	0	0.00228812	0	0	0	0
OTU367	k__Bacteria	p__Pseudomonadota	c__Alphaproteobacteria	o__Pelagibacterales	f__Pelagibacteraceae	g__Candidatus Pelagibacter	s__Candidatus Pelagibacter species incertae sedis [ext_mOTU_v3_25828]	0	0	0	0	0	0	0.00350263	0	0.00153579	0	0	0
OTU368	k__Bacteria	p__Pseudomonadota	c__Alphaproteobacteria	o__Pelagibacterales	f__Pelagibacteraceae	g__Candidatus Pelagibacter	s__Candidatus Pelagibacter species incertae sedis [ext_mOTU_v3_25805]	0	0	0	0	0	0	0	0.00228812	0	0	0	0
OTU369	k__Bacteria	p__Pseudomonadota	c__Alphaproteobacteria	o__Pelagibacterales	f__Pelagibacteraceae	g__Candidatus Pelagibacter	s__Candidatus Pelagibacter species incertae sedis [ext_mOTU_v3_25719]	0	0	0	0	0	0.00163359	0	0	0	0	0	0
OTU370	k__Bacteria	p__Pseudomonadota	c__Alphaproteobacteria	o__Pelagibacterales	f__Pelagibacteraceae	g__Candidatus Pelagibacter	s__Candidatus Pelagibacter species incertae sedis [ext_mOTU_v3_25702]	0	0	0	0	0.00167143	0	0	0	0	0	0	0
OTU371	k__Bacteria	p__Pseudomonadota	c__Alphaproteobacteria	o__Pelagibacterales	f__Pelagibacteraceae	g__Candidatus Pelagibacter	s__Candidatus Pelagibacter species incertae sedis [ext_mOTU_v3_25473]	0	0	0	0	0	0	0	0	0.00153579	0	0	0
OTU372	k__Bacteria	p__Pseudomonadota	c__Alphaproteobacteria	o__Pelagibacterales	f__Pelagibacteraceae	g__Candidatus Pelagibacter	s__Candidatus Pelagibacter species incertae sedis [ext_mOTU_v3_22389]	0	0	0	0	0.1404	0.075145	0.0455342	0.0503386	0.0337874	0	0	0.00856549
OTU373	k__Bacteria	p__Pseudomonadota	c__Alphaproteobacteria	o__Pelagibacterales	f__Pelagibacteraceae	g__Candidatus Pelagibacter	s__Candidatus Pelagibacter species incertae sedis [ext_mOTU_v3_22373]	0	0	0	0	0.0133714	0.00816793	0.00700525	0.00457624	0.0245727	0	0	0
OTU374	k__Bacteria	p__Pseudomonadota	c__Alphaproteobacteria	o__Pelagibacterales	f__Pelagibacteraceae	g__Candidatus Pelagibacter	s__Candidatus Pelagibacter species incertae sedis [ext_mOTU_v3_22068]	0	0	0	0	0.00167143	0	0	0	0.00153579	0	0	0.00642412
OTU375	k__Bacteria	p__Pseudomonadota	c__Alphaproteobacteria	o__Pelagibacterales	f__Pelagibacteraceae	g__Candidatus Pelagibacter	s__Candidatus Pelagibacter species incertae sedis [ext_mOTU_v3_17274]	0	0	0	0	0.00334286	0	0	0.00457624	0	0	0	0
OTU376	k__Bacteria	p__Pseudomonadota	c__Alphaproteobacteria	o__Pelagibacterales	f__Pelagibacteraceae	g__Candidatus Pelagibacter	s__Candidatus Pelagibacter species incertae sedis [ext_mOTU_v3_17234]	0	0	0	0	0	0.00163359	0	0	0	0	0	0
OTU377	k__Bacteria	p__Pseudomonadota	c__Alphaproteobacteria	o__Pelagibacterales	f__Pelagibacteraceae	g__Candidatus Pelagibacter	s__Candidatus Pelagibacter species incertae sedis [ext_mOTU_v3_17211]	0	0	0	0	0.00334286	0	0	0	0	0	0	0
OTU378	k__Bacteria	p__Pseudomonadota	c__Alphaproteobacteria	o__Pelagibacterales	f__Pelagibacteraceae	g__Candidatus Pelagibacter	s__Candidatus Pelagibacter species incertae sedis [ext_mOTU_v3_17210]	0	0	0	0	0.00501429	0.00163359	0	0.00457624	0	0	0	0
OTU379	k__Bacteria	p__Pseudomonadota	c__Alphaproteobacteria	o__Pelagibacterales	f__Pelagibacteraceae	g__Candidatus Pelagibacter	s__Candidatus Pelagibacter species incertae sedis [ext_mOTU_v3_16991]	0	0	0	0	0	0	0	0	0.00153579	0	0	0
OTU380	k__Bacteria	p__Pseudomonadota	c__Alphaproteobacteria	o__Pelagibacterales	f__Pelagibacteraceae	g__Candidatus Pelagibacter	s__Candidatus Pelagibacter species incertae sedis [ext_mOTU_v3_16791]	0	0	0	0	0.00167143	0	0	0	0	0	0	0
OTU381	k__Bacteria	p__Pseudomonadota	c__Alphaproteobacteria	o__Pelagibacterales	f__Pelagibacteraceae	g__Candidatus Pelagibacter	s__Candidatus Pelagibacter species incertae sedis [ext_mOTU_v3_15940]	0	0	0	0	0.00167143	0	0	0	0	0	0	0
OTU382	k__Bacteria	p__Pseudomonadota	c__Alphaproteobacteria	o__Pelagibacterales	f__Pelagibacteraceae	g__Candidatus Pelagibacter	s__Candidatus Pelagibacter sp. IMCC9063 [ref_mOTU_v3_06494]	0	0	0	0.0488759	0.3978	0.413297	0.217163	0.382116	0.420807	0.238854	0.0719424	0.10921
OTU383	k__Bacteria	p__Pseudomonadota	c__Alphaproteobacteria	o__Alphaproteobacteria order incertae sedis	f__Alphaproteobacteria fam. incertae sedis	g__Alphaproteobacteria gen. incertae sedis	s__Alphaproteobacteria species incertae sedis [meta_mOTU_v3_12884]	0	0	0	0.0977517	0.347657	0.362656	0.19965	0.260846	0.196581	0	0	0.134907
OTU384	k__Bacteria	p__Pseudomonadota	c__Alphaproteobacteria	o__Alphaproteobacteria order incertae sedis	f__Alphaproteobacteria fam. incertae sedis	g__Alphaproteobacteria gen. incertae sedis	s__Alphaproteobacteria species incertae sedis [meta_mOTU_v3_12607]	0	0	0	0.0977517	0.217286	0.302214	0.122592	0.160168	0.208868	0.119427	0	0.0706653
OTU385	k__Bacteria	p__Pseudomonadota	c__Alphaproteobacteria	o__Alphaproteobacteria order incertae sedis	f__Alphaproteobacteria fam. incertae sedis	g__Alphaproteobacteria gen. incertae sedis	s__Alphaproteobacteria species incertae sedis [ext_mOTU_v3_31644]	0	0	0	0	0.00167143	0	0	0	0	0	0	0
OTU386	k__Bacteria	p__Pseudomonadota	c__Alphaproteobacteria	o__Alphaproteobacteria order incertae sedis	f__Alphaproteobacteria fam. incertae sedis	g__Alphaproteobacteria gen. incertae sedis	s__Alphaproteobacteria species incertae sedis [ext_mOTU_v3_31643]	0	0	0	0	0	0	0	0.00228812	0	0	0	0
OTU387	k__Bacteria	p__Pseudomonadota	c__Alphaproteobacteria	o__Alphaproteobacteria order incertae sedis	f__Alphaproteobacteria fam. incertae sedis	g__Alphaproteobacteria gen. incertae sedis	s__Alphaproteobacteria species incertae sedis [ext_mOTU_v3_31632]	0	0	0	0	0.00501429	0	0	0	0	0	0	0
OTU388	k__Bacteria	p__Pseudomonadota	c__Alphaproteobacteria	o__Alphaproteobacteria order incertae sedis	f__Alphaproteobacteria fam. incertae sedis	g__Alphaproteobacteria gen. incertae sedis	s__Alphaproteobacteria species incertae sedis [ext_mOTU_v3_31482]	0	0	0	0	0.0267429	0.019603	0.00700525	0.00686436	0.0107505	0	0	0.00642412
OTU389	k__Bacteria	p__Pseudomonadota	c__Alphaproteobacteria	o__Alphaproteobacteria order incertae sedis	f__Alphaproteobacteria fam. incertae sedis	g__Alphaproteobacteria gen. incertae sedis	s__Alphaproteobacteria species incertae sedis [ext_mOTU_v3_30907]	0	0	0	0	0.00501429	0	0	0	0.00614317	0	0	0
OTU390	k__Bacteria	p__Pseudomonadota	c__Alphaproteobacteria	o__Alphaproteobacteria order incertae sedis	f__Alphaproteobacteria fam. incertae sedis	g__Alphaproteobacteria gen. incertae sedis	s__Alphaproteobacteria species incertae sedis [ext_mOTU_v3_30877]	0	0	0	0	0.00501429	0.00816793	0	0	0.00153579	0	0	0
OTU391	k__Bacteria	p__Pseudomonadota	c__Alphaproteobacteria	o__Alphaproteobacteria order incertae sedis	f__Alphaproteobacteria fam. incertae sedis	g__Alphaproteobacteria gen. incertae sedis	s__Alphaproteobacteria species incertae sedis [ext_mOTU_v3_22382]	0	0	0	0	0.00668572	0.00653435	0	0	0.00614317	0	0	0
OTU392	k__Bacteria	p__Pseudomonadota	c__Alphaproteobacteria	o__Alphaproteobacteria order incertae sedis	f__Alphaproteobacteria fam. incertae sedis	g__Alphaproteobacteria gen. incertae sedis	s__Alphaproteobacteria species incertae sedis [ext_mOTU_v3_22372]	0	0	0	0	0.00334286	0.00326717	0	0	0	0	0	0.00214137
OTU393	k__Bacteria	p__Pseudomonadota	c__Alphaproteobacteria	o__Alphaproteobacteria order incertae sedis	f__Alphaproteobacteria fam. incertae sedis	g__Alphaproteobacteria gen. incertae sedis	s__Alphaproteobacteria species incertae sedis [ext_mOTU_v3_22362]	0	0	0	0	1.29536	0.867434	0.423818	0.60864	0.199653	0.0796178	0.0719424	0.017131
OTU394	k__Bacteria	p__Pseudomonadota	c__Alphaproteobacteria	o__Alphaproteobacteria order incertae sedis	f__Alphaproteobacteria fam. incertae sedis	g__Alphaproteobacteria gen. incertae sedis	s__Alphaproteobacteria species incertae sedis [ext_mOTU_v3_22318]	0	0	0	0.244379	0.914272	1.0602	0.570928	0.741351	1.26396	0	0	0.267672
OTU395	k__Bacteria	p__Pseudomonadota	c__Alphaproteobacteria	o__Alphaproteobacteria order incertae sedis	f__Alphaproteobacteria fam. incertae sedis	g__Alphaproteobacteria gen. incertae sedis	s__Alphaproteobacteria species incertae sedis [ext_mOTU_v3_22301]	0	0	0	0	0.0384429	0.0261374	0.0140105	0.0160168	0.0184295	0	0	0.00428275
OTU396	k__Bacteria	p__Pseudomonadota	c__Alphaproteobacteria	o__Alphaproteobacteria order incertae sedis	f__Alphaproteobacteria fam. incertae sedis	g__Alphaproteobacteria gen. incertae sedis	s__Alphaproteobacteria species incertae sedis [ext_mOTU_v3_22262]	0	0	0	0.146628	0.628458	0.467206	0.19965	0.324913	0.508347	0	0	0.0492516
OTU397	k__Bacteria	p__Pseudomonadota	c__Alphaproteobacteria	o__Alphaproteobacteria order incertae sedis	f__Alphaproteobacteria fam. incertae sedis	g__Alphaproteobacteria gen. incertae sedis	s__Alphaproteobacteria species incertae sedis [ext_mOTU_v3_22245]	0	0	0	0	0.0183857	0.00980152	0.00350263	0.00457624	0.0122863	0	0	0.0214137
OTU398	k__Bacteria	p__Pseudomonadota	c__Alphaproteobacteria	o__Alphaproteobacteria order incertae sedis	f__Alphaproteobacteria fam. incertae sedis	g__Alphaproteobacteria gen. incertae sedis	s__Alphaproteobacteria species incertae sedis [ext_mOTU_v3_22196]	0	0	0	0	0.0133714	0.00816793	0.0105079	0.00457624	0.00614317	0	0	0.00214137
OTU399	k__Bacteria	p__Pseudomonadota	c__Alphaproteobacteria	o__Alphaproteobacteria order incertae sedis	f__Alphaproteobacteria fam. incertae sedis	g__Alphaproteobacteria gen. incertae sedis	s__Alphaproteobacteria species incertae sedis [ext_mOTU_v3_22177]	0	0	0	0	0.00334286	0.00163359	0	0.00228812	0.00307158	0	0	0.00214137
OTU400	k__Bacteria	p__Pseudomonadota	c__Alphaproteobacteria	o__Alphaproteobacteria order incertae sedis	f__Alphaproteobacteria fam. incertae sedis	g__Alphaproteobacteria gen. incertae sedis	s__Alphaproteobacteria species incertae sedis [ext_mOTU_v3_22076]	0	0	0	0	0.0267429	0.0228702	0.0140105	0.0205931	0.0399306	0	0	0.00642412	0	0
OTU401	k__Bacteria	p__Pseudomonadota	c__Alphaproteobacteria	o__Alphaproteobacteria order incertae sedis	f__Alphaproteobacteria fam. incertae sedis	g__Alphaproteobacteria gen. incertae sedis	s__Alphaproteobacteria species incertae sedis [ext_mOTU_v3_21817]	0	0	0	0	0.0434572	0.0522748	0.028021	0.038898	0.036859	0	0	0.00642412	7.89474	37.1223
OTU402	k__Bacteria	p__Pseudomonadota	c__Alphaproteobacteria	o__Alphaproteobacteria order incertae sedis	f__Alphaproteobacteria fam. incertae sedis	g__Alphaproteobacteria gen. incertae sedis	s__Alphaproteobacteria bacterium casp-alpha1 [ref_mOTU_v3_08881]	0	0	0	0	1.77506	1.5029	0.690018	0.846604	0.886152	0	0	0.0663826	0.290496	0.99479
OTU403	k__Bacteria	p__Planctomycetes	c__Planctomycetes class incertae sedis	o__Planctomycetes order incertae sedis	f__Planctomycetes fam. incertae sedis	g__Planctomycetes gen. incertae sedis	s__Planctomycetes species incertae sedis [ext_mOTU_v3_22173]	0	0	0	0	0.00501429	0.00163359	0	0	0.00153579	0	0	0
OTU404	k__Bacteria	p__Nitrospinae	c__Nitrospinae class incertae sedis	o__Nitrospinae order incertae sedis	f__Nitrospinae fam. incertae sedis	g__Nitrospinae gen. incertae sedis	s__Nitrospinae species incertae sedis [ext_mOTU_v3_22309]	0	0	0	0	0.0401143	0.00980152	0.00350263	0.00228812	0	0	0	0.00214137
OTU405	k__Bacteria	p__Nitrospinae	c__Nitrospinae class incertae sedis	o__Nitrospinae order incertae sedis	f__Nitrospinae fam. incertae sedis	g__Nitrospinae gen. incertae sedis	s__Nitrospinae species incertae sedis [ext_mOTU_v3_15254]	0	0	0	0	0.0167143	0.00490076	0.00350263	0.00228812	0	0	0	0.00214137
OTU406	k__Bacteria	p__Nitrospinae	c__Nitrospinae class incertae sedis	o__Nitrospinae order incertae sedis	f__Nitrospinae fam. incertae sedis	g__Nitrospinae gen. incertae sedis	s__Nitrospinae species incertae sedis [ext_mOTU_v3_15136]	0	0	0	0	0.00501429	0	0	0	0	0	0	0
OTU407	k__Bacteria	p__Lentisphaerota	c__Lentisphaerota class incertae sedis	o__Lentisphaerota order incertae sedis	f__Lentisphaerota fam. incertae sedis	g__Lentisphaerota gen. incertae sedis	s__Lentisphaerota species incertae sedis [meta_mOTU_v3_13401]	0	0	0	0	0	0	0.00350263	0	0	0	0	0
OTU408	k__Bacteria	p__Lentisphaerota	c__Lentisphaerota class incertae sedis	o__Lentisphaerota order incertae sedis	f__Lentisphaerota fam. incertae sedis	g__Lentisphaerota gen. incertae sedis	s__Lentisphaerota species incertae sedis [meta_mOTU_v3_12568]	0	0	0	0	0	0	0.00350263	0.00228812	0	0	0	0
OTU409	k__Bacteria	p__Lentisphaerota	c__Lentisphaerota class incertae sedis	o__Lentisphaerota order incertae sedis	f__Lentisphaerota fam. incertae sedis	g__Lentisphaerota gen. incertae sedis	s__Lentisphaerota bacterium ADurb.Bin242 [meta_mOTU_v3_12612]	0	0	0	0	0	0	0.00350263	0.00228812	0	0	0	0
OTU410	k__Bacteria	p__Lentisphaerota	c__Lentisphaerota class incertae sedis	o__Lentisphaerota order incertae sedis	f__Lentisphaerota fam. incertae sedis	g__Lentisphaerota gen. incertae sedis	s__Lentisphaerota bacterium ADurb.Bin242 [meta_mOTU_v3_12416]	0	0	0	0	0	0	0.00350263	0	0	0	0	0
OTU411	k__Bacteria	p__Bacillota	c__Tissierellia	o__Tissierellales	f__Tissierellaceae	g__Tissierella	s__Tissierella creatinophila [ref_mOTU_v3_07117]	0	0	0	0	0	0	0.00350263	0	0	0	0	0
OTU412	k__Bacteria	p__Bacillota	c__Negativicutes	o__Veillonellales	f__Veillonellaceae	g__Dialister	s__Dialister sp. CAG:486 [ref_mOTU_v3_07666]	0	0	0	0	0	0	0.00700525	0.00228812	0	0	0	0
OTU413	k__Bacteria	p__Bacillota	c__Negativicutes	o__Veillonellales	f__Veillonellaceae	g__Dialister	s__Dialister sp. CAG:357 [ref_mOTU_v3_07665]	0	0	0	0	0	0	0.00350263	0	0	0	0	0
OTU414	k__Bacteria	p__Bacillota	c__Negativicutes	o__Veillonellales	f__Veillonellaceae	g__Dialister	s__Dialister sp. CAG:357 [meta_mOTU_v3_12661]	0	0	0	0	0	0	0.0105079	0.00228812	0	0	0	0
OTU415	k__Bacteria	p__Bacillota	c__Negativicutes	o__Veillonellales	f__Veillonellaceae	g__Dialister	s__Dialister invisus [ref_mOTU_v3_03691]	0	0	0	0	0	0	0.028021	0.00686436	0	0	0	0
OTU416	k__Bacteria	p__Bacillota	c__Negativicutes	o__Selenomonadales	f__Sporomusaceae	g__Sporomusaceae gen. incertae sedis	s__Sporomusaceae species incertae sedis [ext_mOTU_v3_18507]	0	0	0	0	0	0	0.0105079	0	0	0	0	0
OTU417	k__Bacteria	p__Bacillota	c__Negativicutes	o__Selenomonadales	f__Sporomusaceae	g__Sporomusaceae gen. incertae sedis	s__Sporomusaceae species incertae sedis [ext_mOTU_v3_18425]	0	0	0	0	0	0	0.0420315	0.00686436	0	0	0	0
OTU418	k__Bacteria	p__Bacillota	c__Negativicutes	o__Selenomonadales	f__Sporomusaceae	g__Sporomusaceae gen. incertae sedis	s__Sporomusaceae species incertae sedis [ext_mOTU_v3_18343]	0	0	0	0	0	0	0.00700525	0.00228812	0	0	0	0
OTU419	k__Bacteria	p__Bacillota	c__Negativicutes	o__Selenomonadales	f__Sporomusaceae	g__Sporomusaceae gen. incertae sedis	s__Sporomusaceae species incertae sedis [ext_mOTU_v3_18340]	0	0	0	0	0	0	0.00700525	0	0	0	0	0
OTU420	k__Bacteria	p__Bacillota	c__Negativicutes	o__Selenomonadales	f__Selenomonadaceae	g__Selenomonas	s__Selenomonas species incertae sedis [ext_mOTU_v3_18484]	0	0	0	0	0	0	0.00700525	0	0	0	0	0
OTU421	k__Bacteria	p__Bacillota	c__Negativicutes	o__Selenomonadales	f__Selenomonadaceae	g__Selenomonas	s__Selenomonas species incertae sedis [ext_mOTU_v3_18380]	0	0	0	0	0	0	0.00350263	0	0	0	0	0
OTU422	k__Bacteria	p__Bacillota	c__Negativicutes	o__Acidaminococcales	f__Acidaminococcaceae	g__Phascolarctobacterium	s__Phascolarctobacterium succinatutens [ref_mOTU_v3_03700]	0	0	0	0	0	0.00163359	0.00350263	0	0	0	0	0
OTU423	k__Bacteria	p__Bacillota	c__Negativicutes	o__Acidaminococcales	f__Acidaminococcaceae	g__Phascolarctobacterium	s__Phascolarctobacterium sp. CAG:266 [ref_mOTU_v3_07691]	0	0	0	0	0	0	0.00350263	0	0	0	0	0
OTU424	k__Bacteria	p__Bacillota	c__Negativicutes	o__Acidaminococcales	f__Acidaminococcaceae	g__Acidaminococcus	s__Acidaminococcus intestini [ref_mOTU_v3_01949]	0	0	0	0	0	0	0.00350263	0.00228812	0	0	0	0
OTU425	k__Bacteria	p__Bacillota	c__Negativicutes	o__Acidaminococcales	f__Acidaminococcaceae	g__Acidaminococcaceae gen. incertae sedis	s__Acidaminococcaceae species incertae sedis [ext_mOTU_v3_27172]	0	0	0	0	0	0	0.00350263	0	0	0	0	0
OTU426	k__Bacteria	p__Bacillota	c__Negativicutes	o__Acidaminococcales	f__Acidaminococcaceae	g__Acidaminococcaceae gen. incertae sedis	s__Acidaminococcaceae species incertae sedis [ext_mOTU_v3_18379]	0	0	0	0	0	0	0.00350263	0	0	0	0	0
OTU427	k__Bacteria	p__Bacillota	c__Negativicutes	o__Acidaminococcales	f__Acidaminococcaceae	g__Acidaminococcaceae gen. incertae sedis	s__Acidaminococcaceae species incertae sedis [ext_mOTU_v3_18372]	0	0	0	0	0	0	0.00350263	0	0	0	0	0
OTU428	k__Bacteria	p__Bacillota	c__Bacillota class incertae sedis	o__Bacillota order incertae sedis	f__Bacillota fam. incertae sedis	g__Bacillota gen. incertae sedis	s__Bacillota species incertae sedis [meta_mOTU_v3_14001]	0	0	0	0	0	0	0.00350263	0	0	0	0	0
OTU429	k__Bacteria	p__Bacillota	c__Bacillota class incertae sedis	o__Bacillota order incertae sedis	f__Bacillota fam. incertae sedis	g__Bacillota gen. incertae sedis	s__Bacillota species incertae sedis [meta_mOTU_v3_13737]	0	0	0	0	0	0	0.00700525	0	0	0	0	0
OTU430	k__Bacteria	p__Bacillota	c__Bacillota class incertae sedis	o__Bacillota order incertae sedis	f__Bacillota fam. incertae sedis	g__Bacillota gen. incertae sedis	s__Bacillota species incertae sedis [meta_mOTU_v3_13434]	0	0	0	0	0	0	0.00700525	0.00228812	0	0	0	0
OTU431	k__Bacteria	p__Bacillota	c__Bacillota class incertae sedis	o__Bacillota order incertae sedis	f__Bacillota fam. incertae sedis	g__Bacillota gen. incertae sedis	s__Bacillota species incertae sedis [meta_mOTU_v3_12923]	0	0	0	0	0	0	0.00350263	0	0	0	0	0
OTU432	k__Bacteria	p__Bacillota	c__Bacillota class incertae sedis	o__Bacillota order incertae sedis	f__Bacillota fam. incertae sedis	g__Bacillota gen. incertae sedis	s__Bacillota species incertae sedis [meta_mOTU_v3_12875]	0	0	0	0	0	0	0.00700525	0	0	0	0	0
OTU433	k__Bacteria	p__Bacillota	c__Bacillota class incertae sedis	o__Bacillota order incertae sedis	f__Bacillota fam. incertae sedis	g__Bacillota gen. incertae sedis	s__Bacillota species incertae sedis [meta_mOTU_v3_12769]	0	0	0	0	0	0	0.0140105	0.00457624	0	0	0	0
OTU434	k__Bacteria	p__Bacillota	c__Bacillota class incertae sedis	o__Bacillota order incertae sedis	f__Bacillota fam. incertae sedis	g__Bacillota gen. incertae sedis	s__Bacillota species incertae sedis [meta_mOTU_v3_12744]	0	0	0	0	0	0	0.00350263	0	0	0	0	0
OTU435	k__Bacteria	p__Bacillota	c__Bacillota class incertae sedis	o__Bacillota order incertae sedis	f__Bacillota fam. incertae sedis	g__Bacillota gen. incertae sedis	s__Bacillota species incertae sedis [meta_mOTU_v3_12736]	0	0	0	0	0	0	0.00350263	0	0	0	0	0
OTU436	k__Bacteria	p__Bacillota	c__Bacillota class incertae sedis	o__Bacillota order incertae sedis	f__Bacillota fam. incertae sedis	g__Bacillota gen. incertae sedis	s__Bacillota species incertae sedis [meta_mOTU_v3_12633]	0	0	0	0	0	0	0.00350263	0.00228812	0	0	0	0
OTU437	k__Bacteria	p__Bacillota	c__Bacillota class incertae sedis	o__Bacillota order incertae sedis	f__Bacillota fam. incertae sedis	g__Bacillota gen. incertae sedis	s__Bacillota species incertae sedis [meta_mOTU_v3_12501]	0	0	0	0	0	0	0.00350263	0	0	0	0	0
OTU438	k__Bacteria	p__Bacillota	c__Bacillota class incertae sedis	o__Bacillota order incertae sedis	f__Bacillota fam. incertae sedis	g__Bacillota gen. incertae sedis	s__Bacillota species incertae sedis [meta_mOTU_v3_12438]	0	0	0	0	0	0	0.00350263	0	0	0	0	0
OTU439	k__Bacteria	p__Bacillota	c__Bacillota class incertae sedis	o__Bacillota order incertae sedis	f__Bacillota fam. incertae sedis	g__Bacillota gen. incertae sedis	s__Bacillota species incertae sedis [meta_mOTU_v3_12384]	0	0	0	0	0	0	0.00700525	0.00228812	0	0	0	0
OTU440	k__Bacteria	p__Bacillota	c__Bacillota class incertae sedis	o__Bacillota order incertae sedis	f__Bacillota fam. incertae sedis	g__Bacillota gen. incertae sedis	s__Bacillota species incertae sedis [meta_mOTU_v3_12369]	0	0	0	0	0	0	0.00700525	0.00228812	0	0	0	0
OTU441	k__Bacteria	p__Bacillota	c__Bacillota class incertae sedis	o__Bacillota order incertae sedis	f__Bacillota fam. incertae sedis	g__Bacillota gen. incertae sedis	s__Bacillota species incertae sedis [meta_mOTU_v3_12285]	0	0	0	0	0	0	0.00700525	0	0	0	0	0
OTU442	k__Bacteria	p__Bacillota	c__Bacillota class incertae sedis	o__Bacillota order incertae sedis	f__Bacillota fam. incertae sedis	g__Bacillota gen. incertae sedis	s__Bacillota species incertae sedis [meta_mOTU_v3_12231]	0	0	0	0	0	0	0.0105079	0.00457624	0	0	0	0
OTU443	k__Bacteria	p__Bacillota	c__Bacillota class incertae sedis	o__Bacillota order incertae sedis	f__Bacillota fam. incertae sedis	g__Bacillota gen. incertae sedis	s__Bacillota species incertae sedis [meta_mOTU_v3_12227]	0	0	0	0	0	0	0.0105079	0.00228812	0	0	0	0
OTU444	k__Bacteria	p__Bacillota	c__Bacillota class incertae sedis	o__Bacillota order incertae sedis	f__Bacillota fam. incertae sedis	g__Bacillota gen. incertae sedis	s__Bacillota species incertae sedis [ext_mOTU_v3_27250]	0	0	0	0	0	0	0.00350263	0	0	0	0	0
OTU445	k__Bacteria	p__Bacillota	c__Bacillota class incertae sedis	o__Bacillota order incertae sedis	f__Bacillota fam. incertae sedis	g__Bacillota gen. incertae sedis	s__Bacillota species incertae sedis [ext_mOTU_v3_26597]	0	0	0	0	0	0	0.00350263	0.00228812	0	0	0	0
OTU446	k__Bacteria	p__Bacillota	c__Bacillota class incertae sedis	o__Bacillota order incertae sedis	f__Bacillota fam. incertae sedis	g__Bacillota gen. incertae sedis	s__Bacillota species incertae sedis [ext_mOTU_v3_26426]	0	0	0	0	0	0	0.00350263	0	0	0	0	0
OTU447	k__Bacteria	p__Bacillota	c__Bacillota class incertae sedis	o__Bacillota order incertae sedis	f__Bacillota fam. incertae sedis	g__Bacillota gen. incertae sedis	s__Bacillota species incertae sedis [ext_mOTU_v3_23766]	0	0	0	0	0	0	0.00700525	0	0	0	0	0
OTU448	k__Bacteria	p__Bacillota	c__Bacillota class incertae sedis	o__Bacillota order incertae sedis	f__Bacillota fam. incertae sedis	g__Bacillota gen. incertae sedis	s__Bacillota species incertae sedis [ext_mOTU_v3_18282]	0	0	0	0	0	0	0.00350263	0	0	0	0	0
OTU449	k__Bacteria	p__Bacillota	c__Bacillota class incertae sedis	o__Bacillota order incertae sedis	f__Bacillota fam. incertae sedis	g__Bacillota gen. incertae sedis	s__Bacillota bacterium CAG:460 [ref_mOTU_v3_07741]	0	0	0	0	0	0	0.00350263	0.00228812	0	0	0	0
OTU450	k__Bacteria	p__Bacillota	c__Bacillota class incertae sedis	o__Bacillota order incertae sedis	f__Bacillota fam. incertae sedis	g__Bacillota gen. incertae sedis	s__Bacillota bacterium CAG:345 [ref_mOTU_v3_07739]	0	0	0	0	0	0	0.00350263	0	0	0	0	0
OTU451	k__Bacteria	p__Bacillota	c__Bacillota class incertae sedis	o__Bacillota order incertae sedis	f__Bacillota fam. incertae sedis	g__Bacillota gen. incertae sedis	s__Bacillota bacterium CAG:341 [ref_mOTU_v3_07738]	0	0	0	0	0	0	0.0245184	0.00686436	0	0	0	0
OTU452	k__Bacteria	p__Bacillota	c__Bacillota class incertae sedis	o__Bacillota order incertae sedis	f__Bacillota fam. incertae sedis	g__Bacillota gen. incertae sedis	s__Bacillota bacterium CAG:313 [ref_mOTU_v3_07737]	0	0	0	0	0	0	0.0105079	0	0	0	0	0
OTU453	k__Bacteria	p__Bacillota	c__Bacillota class incertae sedis	o__Bacillota order incertae sedis	f__Bacillota fam. incertae sedis	g__Bacillota gen. incertae sedis	s__Bacillota bacterium CAG:272 [ref_mOTU_v3_07736]	0	0	0	0	0	0	0.00350263	0.00228812	0	0	0	0
OTU454	k__Bacteria	p__Bacillota	c__Bacillota class incertae sedis	o__Bacillota order incertae sedis	f__Bacillota fam. incertae sedis	g__Bacillota gen. incertae sedis	s__Bacillota bacterium CAG:238 [ref_mOTU_v3_07735]	0	0	0	0	0	0	0.00350263	0	0	0	0	0
OTU455	k__Bacteria	p__Bacillota	c__Bacillota class incertae sedis	o__Bacillota order incertae sedis	f__Bacillota fam. incertae sedis	g__Bacillota gen. incertae sedis	s__Bacillota bacterium CAG:227 [ref_mOTU_v3_07734]	0	0	0	0	0	0	0.00350263	0.00228812	0	0	0	0
OTU456	k__Bacteria	p__Bacillota	c__Bacillota class incertae sedis	o__Bacillota order incertae sedis	f__Bacillota fam. incertae sedis	g__Bacillota gen. incertae sedis	s__Bacillota bacterium CAG:137 [ref_mOTU_v3_07731]	0	0	0	0	0	0	0.00350263	0	0	0	0	0
OTU457	k__Bacteria	p__Bacillota	c__Bacillota class incertae sedis	o__Bacillota order incertae sedis	f__Bacillota fam. incertae sedis	g__Bacillota gen. incertae sedis	s__Bacillota bacterium CAG:114 [ref_mOTU_v3_07728]	0	0	0	0	0	0	0.00350263	0.00228812	0	0	0	0
OTU458	k__Bacteria	p__Bacillota	c__Bacillota class incertae sedis	o__Bacillota order incertae sedis	f__Bacillota fam. incertae sedis	g__Bacillota gen. incertae sedis	s__Bacillota bacterium CAG:102 [ref_mOTU_v3_07726]	0	0	0	0	0	0	0.00350263	0.00228812	0	0	0	0
OTU459	k__Bacteria	p__Bacillota	c__Bacillota class [Negativicutes/Bacilli]	o__Bacillota order [Acidaminococcales/Lactobacillales]	f__Bacillota fam. [Carnobacteriaceae/Acidaminococcaceae]	g__Bacillota gen. [Carnobacterium/Phascolarctobacterium]	s__Bacillota sp. [ref_mOTU_v3_03641]	0	0	0	0	0	0	0.0245184	0.00228812	0	0	0	0
OTU460	k__Bacteria	p__Bacillota	c__Bacillota class [Clostridia/Erysipelotrichia]	o__Bacillota order [Clostridiales/Erysipelotrichales]	f__Bacillota fam. [Erysipelotrichaceae/Eubacteriaceae/Clostridiaceae]	g__Bacillota gen. [Clostridium/Eubacterium]	s__Bacillota sp. [ref_mOTU_v3_06316]	0	0	0	0	0	0	0.00350263	0.00228812	0	0	0	0
OTU461	k__Bacteria	p__Bacillota	c__Bacillota class [Clostridia/Erysipelotrichia]	o__Bacillota order [Clostridiales/Erysipelotrichales]	f__Bacillota fam. [Erysipelotrichaceae/Clostridiaceae]	g__Bacillota gen. [Coprobacillus/Clostridium]	s__Bacillota sp. [ref_mOTU_v3_03629]	0	0	0	0	0	0	0.0105079	0.00228812	0	0	0	0
OTU462	k__Bacteria	p__Bacillota	c__Bacillota class [Clostridia/Bacilli]	o__Bacillota order [Clostridiales/Lactobacillales]	f__Bacillota fam. [Lachnospiraceae/Lactobacillaceae]	g__Bacillota gen. [Lactobacillus/Lachnospira]	s__Bacillota sp. [ref_mOTU_v3_02374]	0	0	0	0	0	0	0.0245184	0.00228812	0	0	0	0
OTU463	k__Bacteria	p__Bacillota	c__Erysipelotrichia	o__Erysipelotrichales	f__Erysipelotrichaceae	g__Turicibacter	s__Turicibacter sanguinis [ref_mOTU_v3_04703]	0	0	0	0	0	0	0.00350263	0.00228812	0	0	0	0
OTU464	k__Bacteria	p__Bacillota	c__Erysipelotrichia	o__Erysipelotrichales	f__Erysipelotrichaceae	g__Merdibacter	s__Merdibacter massiliensis [meta_mOTU_v3_12627]	0	0	0	0	0	0.00163359	0	0.00228812	0	0	0	0
OTU465	k__Bacteria	p__Bacillota	c__Erysipelotrichia	o__Erysipelotrichales	f__Erysipelotrichaceae	g__Holdemanella	s__Holdemanella biformis [ref_mOTU_v3_11382]	0	0	0	0	0	0	0.0105079	0.00457624	0	0	0	0
OTU466	k__Bacteria	p__Bacillota	c__Erysipelotrichia	o__Erysipelotrichales	f__Erysipelotrichaceae	g__Holdemanella	s__Holdemanella biformis [meta_mOTU_v3_12329]	0	0	0	0	0	0.00163359	0.0420315	0.00686436	0	0	0	0
OTU467	k__Bacteria	p__Bacillota	c__Erysipelotrichia	o__Erysipelotrichales	f__Erysipelotrichaceae	g__Faecalitalea	s__Faecalitalea cylindroides [ref_mOTU_v3_03678]	0	0	0	0	0	0	0.00350263	0	0	0	0	0
OTU468	k__Bacteria	p__Bacillota	c__Erysipelotrichia	o__Erysipelotrichales	f__Erysipelotrichaceae	g__Erysipelotrichaceae gen. incertae sedis	s__Erysipelotrichaceae species incertae sedis [ext_mOTU_v3_27322]	0	0	0	0	0	0	0.00350263	0	0	0	0	0
OTU469	k__Bacteria	p__Bacillota	c__Erysipelotrichia	o__Erysipelotrichales	f__Erysipelotrichaceae	g__Erysipelotrichaceae gen. incertae sedis	s__Erysipelotrichaceae species incertae sedis [ext_mOTU_v3_27285]	0	0	0	0	0	0.00163359	0.0385289	0.00915248	0	0	0	0
OTU470	k__Bacteria	p__Bacillota	c__Erysipelotrichia	o__Erysipelotrichales	f__Erysipelotrichaceae	g__Erysipelotrichaceae gen. incertae sedis	s__Erysipelotrichaceae species incertae sedis [ext_mOTU_v3_18470]	0	0	0	0	0	0.00326717	0.0245184	0.00457624	0	0	0	0
OTU471	k__Bacteria	p__Bacillota	c__Erysipelotrichia	o__Erysipelotrichales	f__Erysipelotrichaceae	g__Erysipelotrichaceae gen. incertae sedis	s__Erysipelotrichaceae species incertae sedis [ext_mOTU_v3_16246]	0	0	0	0	0	0	0.00350263	0	0	0	0	0
OTU472	k__Bacteria	p__Bacillota	c__Erysipelotrichia	o__Erysipelotrichales	f__Erysipelotrichaceae	g__Erysipelatoclostridium	s__[Clostridium] spiroforme [ref_mOTU_v3_11181]	0	0	0	0	0	0	0.00350263	0	0	0	0	0
OTU473	k__Bacteria	p__Bacillota	c__Erysipelotrichia	o__Erysipelotrichales	f__Erysipelotrichaceae	g__Erysipelatoclostridium	s__[Clostridium] saccharogumia [ref_mOTU_v3_02193]	0	0	0	0	0	0	0.00350263	0.00457624	0	0	0	0
OTU474	k__Bacteria	p__Bacillota	c__Erysipelotrichia	o__Erysipelotrichales	f__Erysipelotrichaceae	g__Coprobacillus	s__Coprobacillus sp. CAG:698 [ref_mOTU_v3_07659]	0	0	0	0	0	0	0.00350263	0	0	0	0	0
OTU475	k__Bacteria	p__Bacillota	c__Clostridia	o__Clostridiales	f__Ruminococcaceae	g__Subdoligranulum	s__Subdoligranulum sp. CAG:314 [ref_mOTU_v3_07715]	0	0	0	0	0	0	0.00350263	0.00228812	0	0	0	0
OTU476	k__Bacteria	p__Bacillota	c__Clostridia	o__Clostridiales	f__Ruminococcaceae	g__Ruthenibacterium	s__Ruthenibacterium lactatiformans [ref_mOTU_v3_04716]	0	0	0	0	0	0	0.00350263	0	0	0	0	0
OTU477	k__Bacteria	p__Bacillota	c__Clostridia	o__Clostridiales	f__Ruminococcaceae	g__Ruminococcus	s__Ruminococcus species incertae sedis [meta_mOTU_v3_12766]	0	0	0	0	0	0	0.00350263	0.00228812	0	0	0	0
OTU478	k__Bacteria	p__Bacillota	c__Clostridia	o__Clostridiales	f__Ruminococcaceae	g__Ruminococcus	s__Ruminococcus species incertae sedis [meta_mOTU_v3_12711]	0	0	0	0	0	0	0.0105079	0.00228812	0	0	0	0
OTU479	k__Bacteria	p__Bacillota	c__Clostridia	o__Clostridiales	f__Ruminococcaceae	g__Ruminococcus	s__Ruminococcus species incertae sedis [meta_mOTU_v3_12535]	0	0	0	0	0	0	0.00350263	0.00228812	0	0	0	0
OTU480	k__Bacteria	p__Bacillota	c__Clostridia	o__Clostridiales	f__Ruminococcaceae	g__Ruminococcus	s__Ruminococcus species incertae sedis [meta_mOTU_v3_12528]	0	0	0	0	0	0	0.0105079	0.00228812	0	0	0	0
OTU481	k__Bacteria	p__Bacillota	c__Clostridia	o__Clostridiales	f__Ruminococcaceae	g__Ruminococcus	s__Ruminococcus species incertae sedis [meta_mOTU_v3_12362]	0	0	0	0	0	0	0.00350263	0.00228812	0	0	0	0
OTU482	k__Bacteria	p__Bacillota	c__Clostridia	o__Clostridiales	f__Ruminococcaceae	g__Ruminococcus	s__Ruminococcus species incertae sedis [meta_mOTU_v3_12248]	0	0	0	0	0	0	0.00700525	0.00228812	0	0	0	0
OTU483	k__Bacteria	p__Bacillota	c__Clostridia	o__Clostridiales	f__Ruminococcaceae	g__Ruminococcus	s__Ruminococcus species incertae sedis [ext_mOTU_v3_26707]	0	0	0	0	0	0	0.00700525	0	0	0	0	0
OTU484	k__Bacteria	p__Bacillota	c__Clostridia	o__Clostridiales	f__Ruminococcaceae	g__Ruminococcus	s__Ruminococcus species incertae sedis [ext_mOTU_v3_26371]	0	0	0	0	0	0	0.00700525	0	0	0	0	0
OTU485	k__Bacteria	p__Bacillota	c__Clostridia	o__Clostridiales	f__Ruminococcaceae	g__Ruminococcus	s__Ruminococcus species incertae sedis [ext_mOTU_v3_16285]	0	0	0	0	0	0	0	0.00228812	0	0	0	0
OTU486	k__Bacteria	p__Bacillota	c__Clostridia	o__Clostridiales	f__Ruminococcaceae	g__Ruminococcus	s__Ruminococcus sp. CAG:724 [meta_mOTU_v3_12767]	0	0	0	0	0	0	0.00350263	0	0	0	0	0
OTU487	k__Bacteria	p__Bacillota	c__Clostridia	o__Clostridiales	f__Ruminococcaceae	g__Ruminococcus	s__Ruminococcus sp. CAG:563 [ref_mOTU_v3_03654]	0	0	0	0	0	0	0.00700525	0.00228812	0	0	0	0
OTU488	k__Bacteria	p__Bacillota	c__Clostridia	o__Clostridiales	f__Ruminococcaceae	g__Ruminococcus	s__Ruminococcus sp. CAG:403 [ref_mOTU_v3_07710]	0	0	0	0	0	0	0.00700525	0.00228812	0	0	0	0
OTU489	k__Bacteria	p__Bacillota	c__Clostridia	o__Clostridiales	f__Ruminococcaceae	g__Ruminococcus	s__Ruminococcus sp. CAG:254 [meta_mOTU_v3_12276]	0	0	0	0	0	0	0.00350263	0.00228812	0	0	0	0
OTU490	k__Bacteria	p__Bacillota	c__Clostridia	o__Clostridiales	f__Ruminococcaceae	g__Ruminococcus	s__Ruminococcus sp. CAG:177 [meta_mOTU_v3_12400]	0	0	0	0	0	0	0.00700525	0.00228812	0	0	0	0
OTU491	k__Bacteria	p__Bacillota	c__Clostridia	o__Clostridiales	f__Ruminococcaceae	g__Ruminococcus	s__Ruminococcus sp. [ref_mOTU_v3_03681]	0	0	0	0	0	0.00163359	0.0105079	0	0	0	0	0
OTU492	k__Bacteria	p__Bacillota	c__Clostridia	o__Clostridiales	f__Ruminococcaceae	g__Ruminococcus	s__Ruminococcus sp. [ref_mOTU_v3_03651]	0	0	0	0	0	0	0.00350263	0.00228812	0	0	0	0
OTU493	k__Bacteria	p__Bacillota	c__Clostridia	o__Clostridiales	f__Ruminococcaceae	g__Ruminococcus	s__Ruminococcus sp. [ref_mOTU_v3_00852]	0	0	0	0	0	0	0.00350263	0.00228812	0	0	0	0
OTU494	k__Bacteria	p__Bacillota	c__Clostridia	o__Clostridiales	f__Ruminococcaceae	g__Ruminococcus	s__Ruminococcus lactaris [ref_mOTU_v3_01595]	0	0	0	0	0	0.00163359	0.0210158	0.00228812	0	0	0	0
OTU495	k__Bacteria	p__Bacillota	c__Clostridia	o__Clostridiales	f__Ruminococcaceae	g__Ruminococcus	s__Ruminococcus callidus [ref_mOTU_v3_11153]	0	0	0	0	0	0	0.0210158	0.00228812	0	0	0	0
OTU496	k__Bacteria	p__Bacillota	c__Clostridia	o__Clostridiales	f__Ruminococcaceae	g__Ruminococcus	s__Ruminococcus bromii [ref_mOTU_v3_00853]	0	0	0	0	0	0.00490076	0.259194	0.075508	0	0	0	0
OTU497	k__Bacteria	p__Bacillota	c__Clostridia	o__Clostridiales	f__Ruminococcaceae	g__Ruminococcus	s__Ruminococcus bicirculans [ref_mOTU_v3_02792]	0	0	0	0	0	0	0.0175131	0.00686436	0	0	0	0
OTU498	k__Bacteria	p__Bacillota	c__Clostridia	o__Clostridiales	f__Ruminococcaceae	g__Ruminococcaceae gen. incertae sedis	s__Ruminococcaceae species incertae sedis [meta_mOTU_v3_13151]	0	0	0	0	0	0	0.00350263	0	0	0	0	0
OTU499	k__Bacteria	p__Bacillota	c__Clostridia	o__Clostridiales	f__Ruminococcaceae	g__Ruminococcaceae gen. incertae sedis	s__Ruminococcaceae species incertae sedis [meta_mOTU_v3_12898]	0	0	0	0	0	0	0.00350263	0	0	0	0	0
OTU500	k__Bacteria	p__Bacillota	c__Clostridia	o__Clostridiales	f__Ruminococcaceae	g__Ruminococcaceae gen. incertae sedis	s__Ruminococcaceae species incertae sedis [meta_mOTU_v3_12789]	0	0	0	0	0	0	0.00350263	0	0	0	0	0
OTU501	k__Bacteria	p__Bacillota	c__Clostridia	o__Clostridiales	f__Ruminococcaceae	g__Ruminococcaceae gen. incertae sedis	s__Ruminococcaceae species incertae sedis [meta_mOTU_v3_12664]	0	0	0	0	0	0.00163359	0.00700525	0.00457624	0	0	0	0
OTU502	k__Bacteria	p__Bacillota	c__Clostridia	o__Clostridiales	f__Ruminococcaceae	g__Ruminococcaceae gen. incertae sedis	s__Ruminococcaceae species incertae sedis [meta_mOTU_v3_12396]	0	0	0	0	0	0.00163359	0.00700525	0.00228812	0	0	0	0
OTU503	k__Bacteria	p__Bacillota	c__Clostridia	o__Clostridiales	f__Ruminococcaceae	g__Ruminococcaceae gen. incertae sedis	s__Ruminococcaceae species incertae sedis [meta_mOTU_v3_12286]	0	0	0	0	0	0	0.0105079	0.00228812	0	0	0	0
OTU504	k__Bacteria	p__Bacillota	c__Clostridia	o__Clostridiales	f__Ruminococcaceae	g__Ruminococcaceae gen. incertae sedis	s__Ruminococcaceae species incertae sedis [meta_mOTU_v3_12264]	0	0	0	0	0	0	0.00700525	0.00228812	0	0	0	0
OTU505	k__Bacteria	p__Bacillota	c__Clostridia	o__Clostridiales	f__Ruminococcaceae	g__Ruminococcaceae gen. incertae sedis	s__Ruminococcaceae species incertae sedis [meta_mOTU_v3_12259]	0	0	0	0	0	0.00326717	0.0700525	0.018305	0	0	0	0
OTU506	k__Bacteria	p__Bacillota	c__Clostridia	o__Clostridiales	f__Ruminococcaceae	g__Ruminococcaceae gen. incertae sedis	s__Ruminococcaceae species incertae sedis [meta_mOTU_v3_12239]	0	0	0	0	0	0.00326717	0.122592	0.0526268	0	0	0	0
OTU507	k__Bacteria	p__Bacillota	c__Clostridia	o__Clostridiales	f__Ruminococcaceae	g__Ruminococcaceae gen. incertae sedis	s__Ruminococcaceae species incertae sedis [ext_mOTU_v3_26965]	0	0	0	0	0	0	0.00350263	0	0	0	0	0
OTU508	k__Bacteria	p__Bacillota	c__Clostridia	o__Clostridiales	f__Ruminococcaceae	g__Ruminococcaceae gen. incertae sedis	s__Ruminococcaceae species incertae sedis [ext_mOTU_v3_26458]	0	0	0	0	0	0	0.00350263	0.00457624	0	0	0	0
OTU509	k__Bacteria	p__Bacillota	c__Clostridia	o__Clostridiales	f__Ruminococcaceae	g__Ruminococcaceae gen. incertae sedis	s__Ruminococcaceae species incertae sedis [ext_mOTU_v3_18070]	0	0	0	0	0	0	0.00350263	0	0	0	0	0
OTU510	k__Bacteria	p__Bacillota	c__Clostridia	o__Clostridiales	f__Ruminococcaceae	g__Ruminococcaceae gen. incertae sedis	s__Ruminococcaceae species incertae sedis [ext_mOTU_v3_17927]	0	0	0	0	0	0	0.00350263	0.00228812	0	0	0	0
OTU511	k__Bacteria	p__Bacillota	c__Clostridia	o__Clostridiales	f__Ruminococcaceae	g__Ruminococcaceae gen. incertae sedis	s__Ruminococcaceae species incertae sedis [ext_mOTU_v3_17708]	0	0	0	0	0	0	0.00350263	0	0	0	0	0
OTU512	k__Bacteria	p__Bacillota	c__Clostridia	o__Clostridiales	f__Ruminococcaceae	g__Ruminococcaceae gen. incertae sedis	s__Ruminococcaceae species incertae sedis [ext_mOTU_v3_17505]	0	0	0	0	0	0	0.00350263	0.00228812	0	0	0	0
OTU513	k__Bacteria	p__Bacillota	c__Clostridia	o__Clostridiales	f__Ruminococcaceae	g__Ruminococcaceae gen. incertae sedis	s__Ruminococcaceae species incertae sedis [ext_mOTU_v3_17494]	0	0	0	0	0	0	0.00350263	0	0	0	0	0
OTU514	k__Bacteria	p__Bacillota	c__Clostridia	o__Clostridiales	f__Ruminococcaceae	g__Ruminococcaceae gen. incertae sedis	s__Ruminococcaceae species incertae sedis [ext_mOTU_v3_17469]	0	0	0	0	0	0	0.00350263	0	0	0	0	0
OTU515	k__Bacteria	p__Bacillota	c__Clostridia	o__Clostridiales	f__Ruminococcaceae	g__Ruminococcaceae gen. incertae sedis	s__Ruminococcaceae species incertae sedis [ext_mOTU_v3_17432]	0	0	0	0	0	0	0.00350263	0	0	0	0	0
OTU516	k__Bacteria	p__Bacillota	c__Clostridia	o__Clostridiales	f__Ruminococcaceae	g__Ruminococcaceae gen. incertae sedis	s__Ruminococcaceae species incertae sedis [ext_mOTU_v3_17393]	0	0	0	0	0	0	0.00350263	0.00228812	0	0	0	0
OTU517	k__Bacteria	p__Bacillota	c__Clostridia	o__Clostridiales	f__Ruminococcaceae	g__Ruminococcaceae gen. incertae sedis	s__Ruminococcaceae species incertae sedis [ext_mOTU_v3_16691]	0	0	0	0	0	0	0.00350263	0.00228812	0	0	0	0
OTU518	k__Bacteria	p__Bacillota	c__Clostridia	o__Clostridiales	f__Ruminococcaceae	g__Ruminococcaceae gen. incertae sedis	s__Ruminococcaceae species incertae sedis [ext_mOTU_v3_16365]	0	0	0	0	0	0	0.00350263	0	0	0	0	0
OTU519	k__Bacteria	p__Bacillota	c__Clostridia	o__Clostridiales	f__Ruminococcaceae	g__Ruminococcaceae gen. incertae sedis	s__Ruminococcaceae species incertae sedis [ext_mOTU_v3_16263]	0	0	0	0	0	0	0.00350263	0	0	0	0	0
OTU520	k__Bacteria	p__Bacillota	c__Clostridia	o__Clostridiales	f__Ruminococcaceae	g__Ruminococcaceae gen. incertae sedis	s__Ruminococcaceae species incertae sedis [ext_mOTU_v3_16202]	0	0	0	0	0	0	0.00350263	0	0	0	0	0
OTU521	k__Bacteria	p__Bacillota	c__Clostridia	o__Clostridiales	f__Ruminococcaceae	g__Ruminococcaceae gen. incertae sedis	s__[Eubacterium] siraeum [ref_mOTU_v3_02370]	0	0	0	0	0	0.00163359	0.0315236	0.00686436	0	0	0	0
OTU522	k__Bacteria	p__Bacillota	c__Clostridia	o__Clostridiales	f__Ruminococcaceae	g__Ruminococcaceae gen. incertae sedis	s__[Clostridium] leptum [ref_mOTU_v3_03688]	0	0	0	0	0	0	0.00350263	0.00228812	0	0	0	0
OTU523	k__Bacteria	p__Bacillota	c__Clostridia	o__Clostridiales	f__Ruminococcaceae	g__Gemmiger	s__Gemmiger formicilis [ref_mOTU_v3_05988]	0	0	0	0	0	0.00163359	0	0	0	0	0	0
OTU524	k__Bacteria	p__Bacillota	c__Clostridia	o__Clostridiales	f__Ruminococcaceae	g__Flavonifractor	s__uncultured Flavonifractor sp. [ref_mOTU_v3_07315]	0	0	0	0	0	0	0.00350263	0	0	0	0	0
OTU525	k__Bacteria	p__Bacillota	c__Clostridia	o__Clostridiales	f__Ruminococcaceae	g__Flavonifractor	s__Flavonifractor species incertae sedis [ext_mOTU_v3_17315]	0	0	0	0	0	0	0.00350263	0	0	0	0	0
OTU526	k__Bacteria	p__Bacillota	c__Clostridia	o__Clostridiales	f__Ruminococcaceae	g__Flavonifractor	s__Flavonifractor plautii [ref_mOTU_v3_02971]	0	0	0	0	0	0	0.00350263	0	0	0	0	0
OTU527	k__Bacteria	p__Bacillota	c__Clostridia	o__Clostridiales	f__Ruminococcaceae	g__Faecalibacterium	s__Faecalibacterium species incertae sedis [meta_mOTU_v3_12403]	0	0	0	0	0	0	0.0105079	0.00457624	0	0	0	0
OTU528	k__Bacteria	p__Bacillota	c__Clostridia	o__Clostridiales	f__Ruminococcaceae	g__Faecalibacterium	s__Faecalibacterium species incertae sedis [meta_mOTU_v3_12376]	0	0	0	0	0	0.00163359	0.0140105	0.00915248	0	0	0	0
OTU529	k__Bacteria	p__Bacillota	c__Clostridia	o__Clostridiales	f__Ruminococcaceae	g__Faecalibacterium	s__Faecalibacterium species incertae sedis [meta_mOTU_v3_12331]	0	0	0	0	0	0	0.0175131	0.00686436	0	0	0	0
OTU530	k__Bacteria	p__Bacillota	c__Clostridia	o__Clostridiales	f__Ruminococcaceae	g__Faecalibacterium	s__Faecalibacterium species incertae sedis [meta_mOTU_v3_12325]	0	0	0	0	0	0	0.0210158	0.0160168	0	0	0	0
OTU531	k__Bacteria	p__Bacillota	c__Clostridia	o__Clostridiales	f__Ruminococcaceae	g__Faecalibacterium	s__Faecalibacterium species incertae sedis [meta_mOTU_v3_12303]	0	0	0	0	0	0	0.028021	0.00915248	0	0	0	0
OTU532	k__Bacteria	p__Bacillota	c__Clostridia	o__Clostridiales	f__Ruminococcaceae	g__Faecalibacterium	s__Faecalibacterium species incertae sedis [ext_mOTU_v3_18130]	0	0	0	0	0	0	0.00350263	0	0	0	0	0
OTU533	k__Bacteria	p__Bacillota	c__Clostridia	o__Clostridiales	f__Ruminococcaceae	g__Faecalibacterium	s__Faecalibacterium sp. [ref_mOTU_v3_03636]	0	0	0	0	0	0.00163359	0.0910683	0.0297456	0	0	0	0
OTU534	k__Bacteria	p__Bacillota	c__Clostridia	o__Clostridiales	f__Ruminococcaceae	g__Faecalibacterium	s__Faecalibacterium prausnitzii [ref_mOTU_v3_06112]	0	0	0	0	0	0.00163359	0.0490368	0.018305	0	0	0	0
OTU535	k__Bacteria	p__Bacillota	c__Clostridia	o__Clostridiales	f__Ruminococcaceae	g__Faecalibacterium	s__Faecalibacterium prausnitzii [ref_mOTU_v3_06111]	0	0	0	0	0	0	0.00350263	0	0	0	0	0
OTU536	k__Bacteria	p__Bacillota	c__Clostridia	o__Clostridiales	f__Ruminococcaceae	g__Faecalibacterium	s__Faecalibacterium prausnitzii [ref_mOTU_v3_06110]	0	0	0	0	0	0.00326717	0.056042	0.0114406	0	0	0	0
OTU537	k__Bacteria	p__Bacillota	c__Clostridia	o__Clostridiales	f__Ruminococcaceae	g__Faecalibacterium	s__Faecalibacterium prausnitzii [ref_mOTU_v3_06109]	0	0	0	0	0	0.00163359	0.0385289	0.0205931	0	0	0	0
OTU538	k__Bacteria	p__Bacillota	c__Clostridia	o__Clostridiales	f__Ruminococcaceae	g__Faecalibacterium	s__Faecalibacterium prausnitzii [ref_mOTU_v3_06108]	0	0	0	0	0	0	0.0595447	0.0160168	0	0	0	0
OTU539	k__Bacteria	p__Bacillota	c__Clostridia	o__Clostridiales	f__Ruminococcaceae	g__Faecalibacterium	s__Faecalibacterium prausnitzii [meta_mOTU_v3_13917]	0	0	0	0	0	0	0.00700525	0	0	0	0	0
OTU540	k__Bacteria	p__Bacillota	c__Clostridia	o__Clostridiales	f__Ruminococcaceae	g__Anaeromassilibacillus	s__Anaeromassilibacillus species incertae sedis [meta_mOTU_v3_13295]	0	0	0	0	0	0	0.00350263	0	0	0	0	0
OTU541	k__Bacteria	p__Bacillota	c__Clostridia	o__Clostridiales	f__Ruminococcaceae	g__Anaeromassilibacillus	s__Anaeromassilibacillus sp. [ref_mOTU_v3_05237]	0	0	0	0	0	0	0	0.00228812	0	0	0	0
OTU542	k__Bacteria	p__Bacillota	c__Clostridia	o__Clostridiales	f__Peptostreptococcaceae	g__Romboutsia	s__Romboutsia timonensis [ref_mOTU_v3_09389]	0	0	0	0	0	0	0.0140105	0.00228812	0	0	0	0
OTU543	k__Bacteria	p__Bacillota	c__Clostridia	o__Clostridiales	f__Peptostreptococcaceae	g__Peptostreptococcaceae gen. incertae sedis	s__Peptostreptococcaceae species incertae sedis [meta_mOTU_v3_13426]	0	0	0	0	0	0	0.00350263	0	0	0	0	0
OTU544	k__Bacteria	p__Bacillota	c__Clostridia	o__Clostridiales	f__Peptostreptococcaceae	g__Peptostreptococcaceae gen. incertae sedis	s__Peptostreptococcaceae species incertae sedis [ext_mOTU_v3_27199]	0	0	0	0	0	0.00163359	0.0245184	0.00457624	0	0	0	0
OTU545	k__Bacteria	p__Bacillota	c__Clostridia	o__Clostridiales	f__Peptostreptococcaceae	g__Intestinibacter	s__Intestinibacter bartlettii [ref_mOTU_v3_03687]	0	0	0	0	0	0	0.00350263	0	0	0	0	0
OTU546	k__Bacteria	p__Bacillota	c__Clostridia	o__Clostridiales	f__Peptostreptococcaceae	g__Acetoanaerobium	s__Acetoanaerobium sticklandii/noterae [ref_mOTU_v3_04651]	0	0	0	0	0	0	0.00350263	0.00228812	0	0	0	0
OTU547	k__Bacteria	p__Bacillota	c__Clostridia	o__Clostridiales	f__Oscillospiraceae	g__Oscillibacter	s__Oscillibacter species incertae sedis [meta_mOTU_v3_12353]	0	0	0	0	0	0	0	0.00228812	0	0	0	0
OTU548	k__Bacteria	p__Bacillota	c__Clostridia	o__Clostridiales	f__Oscillospiraceae	g__Oscillibacter	s__Oscillibacter species incertae sedis [ext_mOTU_v3_17998]	0	0	0	0	0	0	0	0.00228812	0	0	0	0
OTU549	k__Bacteria	p__Bacillota	c__Clostridia	o__Clostridiales	f__Oscillospiraceae	g__Oscillibacter	s__Oscillibacter species incertae sedis [ext_mOTU_v3_17445]	0	0	0	0	0	0	0.00700525	0	0	0	0	0
OTU550	k__Bacteria	p__Bacillota	c__Clostridia	o__Clostridiales	f__Oscillospiraceae	g__Oscillibacter	s__Oscillibacter species incertae sedis [ext_mOTU_v3_17444]	0	0	0	0	0	0	0.00350263	0.00228812	0	0	0	0
OTU551	k__Bacteria	p__Bacillota	c__Clostridia	o__Clostridiales	f__Oscillospiraceae	g__Oscillibacter	s__Oscillibacter sp. 57_20 [meta_mOTU_v3_12610]	0	0	0	0	0	0	0.0105079	0.00457624	0	0	0	0
OTU552	k__Bacteria	p__Bacillota	c__Clostridia	o__Clostridiales	f__Oscillospiraceae	g__Oscillibacter	s__Oscillibacter sp. [ref_mOTU_v3_04664]	0	0	0	0	0	0	0.0315236	0.0114406	0	0	0	0
OTU553	k__Bacteria	p__Bacillota	c__Clostridia	o__Clostridiales	f__Oscillospiraceae	g__Oscillibacter	s__Oscillibacter sp. [ref_mOTU_v3_03341]	0	0	0	0	0	0	0.00350263	0.00228812	0	0	0	0
OTU554	k__Bacteria	p__Bacillota	c__Clostridia	o__Clostridiales	f__Lachnospiraceae	g__Roseburia	s__Roseburia species incertae sedis [meta_mOTU_v3_12537]	0	0	0	0	0	0	0.0175131	0.00228812	0	0	0	0
OTU555	k__Bacteria	p__Bacillota	c__Clostridia	o__Clostridiales	f__Lachnospiraceae	g__Roseburia	s__Roseburia species incertae sedis [meta_mOTU_v3_12366]	0	0	0	0	0	0	0.0630473	0.0205931	0	0	0	0
OTU556	k__Bacteria	p__Bacillota	c__Clostridia	o__Clostridiales	f__Lachnospiraceae	g__Roseburia	s__Roseburia species incertae sedis [ext_mOTU_v3_17476]	0	0	0	0	0	0	0.00700525	0	0	0	0	0
OTU557	k__Bacteria	p__Bacillota	c__Clostridia	o__Clostridiales	f__Lachnospiraceae	g__Roseburia	s__Roseburia species incertae sedis [ext_mOTU_v3_17463]	0	0	0	0	0	0	0.0105079	0.00228812	0	0	0	0
OTU558	k__Bacteria	p__Bacillota	c__Clostridia	o__Clostridiales	f__Lachnospiraceae	g__Roseburia	s__Roseburia species incertae sedis [ext_mOTU_v3_17394]	0	0	0	0	0	0	0.00350263	0	0	0	0	0
OTU559	k__Bacteria	p__Bacillota	c__Clostridia	o__Clostridiales	f__Lachnospiraceae	g__Roseburia	s__Roseburia species incertae sedis [ext_mOTU_v3_17371]	0	0	0	0	0	0	0.00350263	0	0	0	0	0
OTU560	k__Bacteria	p__Bacillota	c__Clostridia	o__Clostridiales	f__Lachnospiraceae	g__Roseburia	s__Roseburia sp. CAG:471 [ref_mOTU_v3_03598]	0	0	0	0	0	0	0.0140105	0.00228812	0	0	0	0
OTU561	k__Bacteria	p__Bacillota	c__Clostridia	o__Clostridiales	f__Lachnospiraceae	g__Roseburia	s__Roseburia sp. CAG:182 [ref_mOTU_v3_07703]	0	0	0	0	0	0	0	0.00228812	0	0	0	0
OTU562	k__Bacteria	p__Bacillota	c__Clostridia	o__Clostridiales	f__Lachnospiraceae	g__Roseburia	s__Roseburia sp. CAG:182 [meta_mOTU_v3_12852]	0	0	0	0	0	0	0.00700525	0.00228812	0	0	0	0
OTU563	k__Bacteria	p__Bacillota	c__Clostridia	o__Clostridiales	f__Lachnospiraceae	g__Roseburia	s__Roseburia sp. 40_7 [meta_mOTU_v3_12352]	0	0	0	0	0	0	0.00700525	0.00228812	0	0	0	0
OTU564	k__Bacteria	p__Bacillota	c__Clostridia	o__Clostridiales	f__Lachnospiraceae	g__Roseburia	s__Roseburia sp. [ref_mOTU_v3_03650]	0	0	0	0	0	0	0.0105079	0.00457624	0	0	0	0
OTU565	k__Bacteria	p__Bacillota	c__Clostridia	o__Clostridiales	f__Lachnospiraceae	g__Roseburia	s__Roseburia sp. [ref_mOTU_v3_03649]	0	0	0	0	0	0	0.00350263	0	0	0	0	0
OTU566	k__Bacteria	p__Bacillota	c__Clostridia	o__Clostridiales	f__Lachnospiraceae	g__Roseburia	s__Roseburia inulinivorans [ref_mOTU_v3_00860]	0	0	0	0	0	0	0.028021	0.00228812	0	0	0	0
OTU567	k__Bacteria	p__Bacillota	c__Clostridia	o__Clostridiales	f__Lachnospiraceae	g__Roseburia	s__Roseburia intestinalis [ref_mOTU_v3_03702]	0	0	0	0	0	0	0.00350263	0	0	0	0	0
OTU568	k__Bacteria	p__Bacillota	c__Clostridia	o__Clostridiales	f__Lachnospiraceae	g__Roseburia	s__Roseburia hominis [ref_mOTU_v3_00861]	0	0	0	0	0	0	0.00700525	0.00457624	0	0	0	0
OTU569	k__Bacteria	p__Bacillota	c__Clostridia	o__Clostridiales	f__Lachnospiraceae	g__Merdimonas	s__Merdimonas faecis [ref_mOTU_v3_08871]	0	0	0	0	0	0	0.00350263	0.00228812	0	0	0	0
OTU570	k__Bacteria	p__Bacillota	c__Clostridia	o__Clostridiales	f__Lachnospiraceae	g__Lachnospiraceae gen. incertae sedis	s__Lachnospiraceae species incertae sedis [meta_mOTU_v3_12240]	0	0	0	0	0	0.00326717	0.122592	0.0228812	0	0	0	0
OTU571	k__Bacteria	p__Bacillota	c__Clostridia	o__Clostridiales	f__Lachnospiraceae	g__Lachnospiraceae gen. incertae sedis	s__Lachnospiraceae species incertae sedis [ext_mOTU_v3_18135]	0	0	0	0	0	0	0	0.0137287	0	0	0	0
OTU572	k__Bacteria	p__Bacillota	c__Clostridia	o__Clostridiales	f__Lachnospiraceae	g__Lachnospiraceae gen. incertae sedis	s__Lachnospiraceae species incertae sedis [ext_mOTU_v3_17986]	0	0	0	0	0	0	0	0.00228812	0	0	0	0
OTU573	k__Bacteria	p__Bacillota	c__Clostridia	o__Clostridiales	f__Lachnospiraceae	g__Lachnospiraceae gen. incertae sedis	s__Lachnospiraceae species incertae sedis [ext_mOTU_v3_17428]	0	0	0	0	0	0	0.00350263	0	0	0	0	0
OTU574	k__Bacteria	p__Bacillota	c__Clostridia	o__Clostridiales	f__Lachnospiraceae	g__Lachnospiraceae gen. incertae sedis	s__Lachnospiraceae species incertae sedis [ext_mOTU_v3_16248]	0	0	0	0	0	0	0.00700525	0.00228812	0	0	0	0
OTU575	k__Bacteria	p__Bacillota	c__Clostridia	o__Clostridiales	f__Lachnospiraceae	g__Lachnospiraceae gen. incertae sedis	s__Lachnospiraceae species incertae sedis [ext_mOTU_v3_16224]	0	0	0	0	0	0	0.00350263	0	0	0	0	0
OTU576	k__Bacteria	p__Bacillota	c__Clostridia	o__Clostridiales	f__Lachnospiraceae	g__Lachnospiraceae gen. incertae sedis	s__Lachnospiraceae species incertae sedis [ext_mOTU_v3_16177]	0	0	0	0	0	0	0.0105079	0.00457624	0	0	0	0
OTU577	k__Bacteria	p__Bacillota	c__Clostridia	o__Clostridiales	f__Lachnospiraceae	g__Lachnospiraceae gen. incertae sedis	s__Lachnospiraceae species incertae sedis [ext_mOTU_v3_16129]	0	0	0	0	0	0	0.00350263	0	0	0	0	0
OTU578	k__Bacteria	p__Bacillota	c__Clostridia	o__Clostridiales	f__Lachnospiraceae	g__Lachnospiraceae gen. incertae sedis	s__[Eubacterium] rectale [ref_mOTU_v3_03657]	0	0	0	0	0	0.00326717	0.196147	0.0640674	0	0	0	0
OTU579	k__Bacteria	p__Bacillota	c__Clostridia	o__Clostridiales	f__Lachnospiraceae	g__Lachnospira	s__Lachnospira sp. [ref_mOTU_v3_05263]	0	0	0	0	0	0.00163359	0	0	0	0	0	0
OTU580	k__Bacteria	p__Bacillota	c__Clostridia	o__Clostridiales	f__Lachnospiraceae	g__Lachnoclostridium	s__[Clostridium] saccharolyticum [ref_mOTU_v3_03601]	0	0	0	0	0	0	0.00350263	0	0	0	0	0
OTU581	k__Bacteria	p__Bacillota	c__Clostridia	o__Clostridiales	f__Lachnospiraceae	g__Lachnoclostridium	s__[Clostridium] clostridioforme/bolteae [ref_mOTU_v3_03442]	0	0	0	0	0	0	0.00350263	0	0	0	0	0
OTU582	k__Bacteria	p__Bacillota	c__Clostridia	o__Clostridiales	f__Lachnospiraceae	g__Lachnoclostridium	s__[Clostridium] asparagiforme/lavalense [ref_mOTU_v3_06317]	0	0	0	0	0	0	0.00350263	0	0	0	0	0
OTU583	k__Bacteria	p__Bacillota	c__Clostridia	o__Clostridiales	f__Lachnospiraceae	g__Fusicatenibacter	s__Fusicatenibacter saccharivorans [ref_mOTU_v3_02680]	0	0	0	0	0	0	0	0.00915248	0	0	0	0
OTU584	k__Bacteria	p__Bacillota	c__Clostridia	o__Clostridiales	f__Lachnospiraceae	g__Dorea	s__Dorea sp. CAG:317 [ref_mOTU_v3_07668]	0	0	0	0	0	0	0.00350263	0	0	0	0	0
OTU585	k__Bacteria	p__Bacillota	c__Clostridia	o__Clostridiales	f__Lachnospiraceae	g__Dorea	s__Dorea longicatena [ref_mOTU_v3_03693]	0	0	0	0	0	0	0.0105079	0.00457624	0	0	0	0
OTU586	k__Bacteria	p__Bacillota	c__Clostridia	o__Clostridiales	f__Lachnospiraceae	g__Dorea	s__Dorea longicatena [ref_mOTU_v3_03692]	0	0	0	0	0	0	0.0210158	0.00228812	0	0	0	0
OTU587	k__Bacteria	p__Bacillota	c__Clostridia	o__Clostridiales	f__Lachnospiraceae	g__Dorea	s__Dorea formicigenerans [ref_mOTU_v3_03668]	0	0	0	0	0	0	0.00700525	0.00457624	0	0	0	0
OTU588	k__Bacteria	p__Bacillota	c__Clostridia	o__Clostridiales	f__Lachnospiraceae	g__Coprococcus	s__Coprococcus eutactus [ref_mOTU_v3_02378]	0	0	0	0	0	0	0.0210158	0.00915248	0	0	0	0
OTU589	k__Bacteria	p__Bacillota	c__Clostridia	o__Clostridiales	f__Lachnospiraceae	g__Coprococcus	s__Coprococcus eutactus [ref_mOTU_v3_02377]	0	0	0	0	0	0.00163359	0.0175131	0.00228812	0	0	0	0
OTU590	k__Bacteria	p__Bacillota	c__Clostridia	o__Clostridiales	f__Lachnospiraceae	g__Coprococcus	s__Coprococcus comes [ref_mOTU_v3_03690]	0	0	0	0	0	0	0.0175131	0.00457624	0	0	0	0
OTU591	k__Bacteria	p__Bacillota	c__Clostridia	o__Clostridiales	f__Lachnospiraceae	g__Coprococcus	s__Coprococcus catus [ref_mOTU_v3_11851]	0	0	0	0	0	0	0.0140105	0.00457624	0	0	0	0
OTU592	k__Bacteria	p__Bacillota	c__Clostridia	o__Clostridiales	f__Lachnospiraceae	g__Butyrivibrio	s__Butyrivibrio species incertae sedis [ext_mOTU_v3_18482]	0	0	0	0	0	0	0.00350263	0	0	0	0	0
OTU593	k__Bacteria	p__Bacillota	c__Clostridia	o__Clostridiales	f__Lachnospiraceae	g__Butyrivibrio	s__Butyrivibrio crossotus [ref_mOTU_v3_03686]	0	0	0	0	0	0	0.00350263	0	0	0	0	0
OTU594	k__Bacteria	p__Bacillota	c__Clostridia	o__Clostridiales	f__Lachnospiraceae	g__Blautia	s__uncultured Blautia sp. [ref_mOTU_v3_11916]	0	0	0	0	0	0	0.00350263	0.00228812	0	0	0	0
OTU595	k__Bacteria	p__Bacillota	c__Clostridia	o__Clostridiales	f__Lachnospiraceae	g__Blautia	s__uncultured Blautia sp. [ref_mOTU_v3_03662]	0	0	0	0	0	0	0.00350263	0.00228812	0	0	0	0
OTU596	k__Bacteria	p__Bacillota	c__Clostridia	o__Clostridiales	f__Lachnospiraceae	g__Blautia	s__Blautia species incertae sedis [ext_mOTU_v3_27003]	0	0	0	0	0	0	0.0175131	0.00228812	0	0	0	0
OTU597	k__Bacteria	p__Bacillota	c__Clostridia	o__Clostridiales	f__Lachnospiraceae	g__Blautia	s__Blautia sp. CAG:257 [ref_mOTU_v3_07602]	0	0	0	0	0	0	0	0.00228812	0	0	0	0
OTU598	k__Bacteria	p__Bacillota	c__Clostridia	o__Clostridiales	f__Lachnospiraceae	g__Blautia	s__Blautia sp. [ref_mOTU_v3_03597]	0	0	0	0	0	0	0	0.00228812	0	0	0	0
OTU599	k__Bacteria	p__Bacillota	c__Clostridia	o__Clostridiales	f__Lachnospiraceae	g__Blautia	s__Blautia obeum/wexlerae [ref_mOTU_v3_02154]	0	0	0	0	0	0.00163359	0.129597	0.0228812	0	0	0	0
OTU600	k__Bacteria	p__Bacillota	c__Clostridia	o__Clostridiales	f__Lachnospiraceae	g__Blautia	s__Blautia obeum [ref_mOTU_v3_05140]	0	0	0	0	0	0	0.00700525	0.00228812	0	0	0	0
OTU601	k__Bacteria	p__Bacillota	c__Clostridia	o__Clostridiales	f__Lachnospiraceae	g__Blautia	s__Blautia obeum [ref_mOTU_v3_05139]	0	0	0	0	0	0	0.0420315	0.00915248	0	0	0	0
OTU602	k__Bacteria	p__Bacillota	c__Clostridia	o__Clostridiales	f__Lachnospiraceae	g__Blautia	s__Blautia massiliensis [ref_mOTU_v3_03342]	0	0	0	0	0	0.00326717	0.0350263	0.0137287	0	0	0	0
OTU603	k__Bacteria	p__Bacillota	c__Clostridia	o__Clostridiales	f__Lachnospiraceae	g__Blautia	s__Blautia hydrogenotrophica [ref_mOTU_v3_03685]	0	0	0	0	0	0	0.00350263	0.00228812	0	0	0	0
OTU604	k__Bacteria	p__Bacillota	c__Clostridia	o__Clostridiales	f__Lachnospiraceae	g__Blautia	s__[Ruminococcus] torques [ref_mOTU_v3_03703]	0	0	0	0	0	0	0.00350263	0.00228812	0	0	0	0
OTU605	k__Bacteria	p__Bacillota	c__Clostridia	o__Clostridiales	f__Lachnospiraceae	g__Blautia	s__[Ruminococcus] torques [ref_mOTU_v3_03660]	0	0	0	0	0	0.00163359	0.0420315	0.0114406	0	0	0	0
OTU606	k__Bacteria	p__Bacillota	c__Clostridia	o__Clostridiales	f__Lachnospiraceae	g__Blautia	s__[Ruminococcus] torques [ref_mOTU_v3_03659]	0	0	0	0	0	0	0.0105079	0	0	0	0	0
OTU607	k__Bacteria	p__Bacillota	c__Clostridia	o__Clostridiales	f__Lachnospiraceae	g__Anaerostipes	s__Anaerostipes hadrus [ref_mOTU_v3_00857]	0	0	0	0	0	0	0.0245184	0.00686436	0	0	0	0
OTU608	k__Bacteria	p__Bacillota	c__Clostridia	o__Clostridiales	f__Lachnospiraceae	g__Anaerostipes	s__Anaerostipes hadrus [ref_mOTU_v3_00856]	0	0	0	0	0	0.00163359	0.0420315	0.00686436	0	0	0	0
OTU609	k__Bacteria	p__Bacillota	c__Clostridia	o__Clostridiales	f__Eubacteriaceae	g__Eubacterium	s__uncultured Eubacterium sp. [ref_mOTU_v3_08868]	0	0	0	0	0	0	0.00700525	0	0	0	0	0
OTU610	k__Bacteria	p__Bacillota	c__Clostridia	o__Clostridiales	f__Eubacteriaceae	g__Eubacterium	s__uncultured Eubacterium sp. [meta_mOTU_v3_13514]	0	0	0	0	0	0	0.00350263	0.00457624	0	0	0	0
OTU611	k__Bacteria	p__Bacillota	c__Clostridia	o__Clostridiales	f__Eubacteriaceae	g__Eubacterium	s__Eubacterium ventriosum [ref_mOTU_v3_11151]	0	0	0	0	0	0.00163359	0.0140105	0.00228812	0	0	0	0
OTU612	k__Bacteria	p__Bacillota	c__Clostridia	o__Clostridiales	f__Eubacteriaceae	g__Eubacterium	s__Eubacterium species incertae sedis [meta_mOTU_v3_13196]	0	0	0	0	0	0	0	0.00228812	0	0	0	0
OTU613	k__Bacteria	p__Bacillota	c__Clostridia	o__Clostridiales	f__Eubacteriaceae	g__Eubacterium	s__Eubacterium species incertae sedis [meta_mOTU_v3_12474]	0	0	0	0	0	0	0.00350263	0	0	0	0	0
OTU614	k__Bacteria	p__Bacillota	c__Clostridia	o__Clostridiales	f__Eubacteriaceae	g__Eubacterium	s__Eubacterium species incertae sedis [meta_mOTU_v3_12314]	0	0	0	0	0	0	0.00700525	0.00228812	0	0	0	0
OTU615	k__Bacteria	p__Bacillota	c__Clostridia	o__Clostridiales	f__Eubacteriaceae	g__Eubacterium	s__Eubacterium species incertae sedis [meta_mOTU_v3_12260]	0	0	0	0	0	0	0.00350263	0.00228812	0	0	0	0
OTU616	k__Bacteria	p__Bacillota	c__Clostridia	o__Clostridiales	f__Eubacteriaceae	g__Eubacterium	s__Eubacterium species incertae sedis [ext_mOTU_v3_26692]	0	0	0	0	0	0	0.00350263	0	0	0	0	0
OTU617	k__Bacteria	p__Bacillota	c__Clostridia	o__Clostridiales	f__Eubacteriaceae	g__Eubacterium	s__Eubacterium species incertae sedis [ext_mOTU_v3_26370]	0	0	0	0	0	0	0.00350263	0	0	0	0	0
OTU618	k__Bacteria	p__Bacillota	c__Clostridia	o__Clostridiales	f__Eubacteriaceae	g__Eubacterium	s__Eubacterium species incertae sedis [ext_mOTU_v3_16236]	0	0	0	0	0	0.00163359	0.0245184	0.00915248	0	0	0	0
OTU619	k__Bacteria	p__Bacillota	c__Clostridia	o__Clostridiales	f__Eubacteriaceae	g__Eubacterium	s__Eubacterium sp. CAG:581 [ref_mOTU_v3_07680]	0	0	0	0	0	0	0.0105079	0.00457624	0	0	0	0
OTU620	k__Bacteria	p__Bacillota	c__Clostridia	o__Clostridiales	f__Eubacteriaceae	g__Eubacterium	s__Eubacterium sp. CAG:38 [ref_mOTU_v3_07679]	0	0	0	0	0	0	0.00350263	0.00228812	0	0	0	0
OTU621	k__Bacteria	p__Bacillota	c__Clostridia	o__Clostridiales	f__Eubacteriaceae	g__Eubacterium	s__Eubacterium sp. CAG:274 [ref_mOTU_v3_07678]	0	0	0	0	0	0	0.00350263	0	0	0	0	0
OTU622	k__Bacteria	p__Bacillota	c__Clostridia	o__Clostridiales	f__Eubacteriaceae	g__Eubacterium	s__Eubacterium sp. CAG:274 [meta_mOTU_v3_12688]	0	0	0	0	0	0	0.0105079	0.00228812	0	0	0	0
OTU623	k__Bacteria	p__Bacillota	c__Clostridia	o__Clostridiales	f__Eubacteriaceae	g__Eubacterium	s__Eubacterium sp. CAG:202 [meta_mOTU_v3_12308]	0	0	0	0	0	0.00163359	0.0910683	0.0160168	0	0	0	0
OTU624	k__Bacteria	p__Bacillota	c__Clostridia	o__Clostridiales	f__Eubacteriaceae	g__Eubacterium	s__Eubacterium sp. CAG:180 [ref_mOTU_v3_07675]	0	0	0	0	0	0.00163359	0.0210158	0.00915248	0	0	0	0
OTU625	k__Bacteria	p__Bacillota	c__Clostridia	o__Clostridiales	f__Eubacteriaceae	g__Eubacterium	s__Eubacterium sp. CAG:156 [ref_mOTU_v3_07673]	0	0	0	0	0	0	0.00350263	0	0	0	0	0
OTU626	k__Bacteria	p__Bacillota	c__Clostridia	o__Clostridiales	f__Eubacteriaceae	g__Eubacterium	s__Eubacterium sp. [ref_mOTU_v3_03635]	0	0	0	0	0	0	0.00350263	0.00228812	0	0	0	0
OTU627	k__Bacteria	p__Bacillota	c__Clostridia	o__Clostridiales	f__Eubacteriaceae	g__Eubacterium	s__Eubacterium sp. [ref_mOTU_v3_03633]	0	0	0	0	0	0	0.00350263	0.00228812	0	0	0	0
OTU628	k__Bacteria	p__Bacillota	c__Clostridia	o__Clostridiales	f__Eubacteriaceae	g__Eubacterium	s__Eubacterium sp. [ref_mOTU_v3_02373]	0	0	0	0	0	0	0.00350263	0.00228812	0	0	0	0
OTU629	k__Bacteria	p__Bacillota	c__Clostridia	o__Clostridiales	f__Eubacteriaceae	g__Eubacterium	s__Eubacterium ramulus [ref_mOTU_v3_03570]	0	0	0	0	0	0	0.00350263	0.00228812	0	0	0	0
OTU630	k__Bacteria	p__Bacillota	c__Clostridia	o__Clostridiales	f__Eubacteriaceae	g__Eubacterium	s__[Eubacterium] hallii [ref_mOTU_v3_03632]	0	0	0	0	0	0	0.0105079	0.00457624	0	0	0	0
OTU631	k__Bacteria	p__Bacillota	c__Clostridia	o__Clostridiales	f__Eubacteriaceae	g__Eubacterium	s__[Eubacterium] eligens [ref_mOTU_v3_02376]	0	0	0	0	0	0	0.0245184	0.00686436	0	0	0	0
OTU632	k__Bacteria	p__Bacillota	c__Clostridia	o__Clostridiales	f__Eubacteriaceae	g__Eubacterium	s__[Eubacterium] eligens [ref_mOTU_v3_02375]	0	0	0	0	0	0	0.00350263	0	0	0	0	0
OTU633	k__Bacteria	p__Bacillota	c__Clostridia	o__Clostridiales	f__Eubacteriaceae	g__Eubacteriaceae gen. incertae sedis	s__Eubacteriaceae species incertae sedis [ext_mOTU_v3_18447]	0	0	0	0	0	0	0.00350263	0.00228812	0	0	0	0
OTU634	k__Bacteria	p__Bacillota	c__Clostridia	o__Clostridiales	f__Clostridiales Family XIII. Incertae Sedis	g__Clostridiales Family XIII. Incertae Sedis gen. incertae sedis	s__Clostridiales Family XIII. Incertae Sedis species incertae sedis [ext_mOTU_v3_17501]	0	0	0	0	0	0	0.00350263	0.00228812	0	0	0	0
OTU635	k__Bacteria	p__Bacillota	c__Clostridia	o__Clostridiales	f__Clostridiales fam. incertae sedis	g__Intestinimonas	s__Intestinimonas butyriciproducens [ref_mOTU_v3_03928]	0	0	0	0	0	0	0.00350263	0	0	0	0	0
OTU636	k__Bacteria	p__Bacillota	c__Clostridia	o__Clostridiales	f__Clostridiales fam. incertae sedis	g__Clostridiales gen. incertae sedis	s__Clostridiales species incertae sedis [meta_mOTU_v3_14513]	0	0	0	0	0	0	0.0105079	0	0	0	0	0
OTU637	k__Bacteria	p__Bacillota	c__Clostridia	o__Clostridiales	f__Clostridiales fam. incertae sedis	g__Clostridiales gen. incertae sedis	s__Clostridiales species incertae sedis [meta_mOTU_v3_14481]	0	0	0	0	0	0	0.00350263	0	0	0	0	0
OTU638	k__Bacteria	p__Bacillota	c__Clostridia	o__Clostridiales	f__Clostridiales fam. incertae sedis	g__Clostridiales gen. incertae sedis	s__Clostridiales species incertae sedis [meta_mOTU_v3_14425]	0	0	0	0	0	0	0.00350263	0	0	0	0	0
OTU639	k__Bacteria	p__Bacillota	c__Clostridia	o__Clostridiales	f__Clostridiales fam. incertae sedis	g__Clostridiales gen. incertae sedis	s__Clostridiales species incertae sedis [meta_mOTU_v3_14315]	0	0	0	0	0	0	0.00350263	0	0	0	0	0
OTU640	k__Bacteria	p__Bacillota	c__Clostridia	o__Clostridiales	f__Clostridiales fam. incertae sedis	g__Clostridiales gen. incertae sedis	s__Clostridiales species incertae sedis [meta_mOTU_v3_14239]	0	0	0	0	0	0	0	0.00228812	0	0	0	0
OTU641	k__Bacteria	p__Bacillota	c__Clostridia	o__Clostridiales	f__Clostridiales fam. incertae sedis	g__Clostridiales gen. incertae sedis	s__Clostridiales species incertae sedis [meta_mOTU_v3_14166]	0	0	0	0	0	0	0.00350263	0	0	0	0	0
OTU642	k__Bacteria	p__Bacillota	c__Clostridia	o__Clostridiales	f__Clostridiales fam. incertae sedis	g__Clostridiales gen. incertae sedis	s__Clostridiales species incertae sedis [meta_mOTU_v3_13922]	0	0	0	0	0	0	0.00350263	0	0	0	0	0
OTU643	k__Bacteria	p__Bacillota	c__Clostridia	o__Clostridiales	f__Clostridiales fam. incertae sedis	g__Clostridiales gen. incertae sedis	s__Clostridiales species incertae sedis [meta_mOTU_v3_13863]	0	0	0	0	0	0	0.00350263	0	0	0	0	0
OTU644	k__Bacteria	p__Bacillota	c__Clostridia	o__Clostridiales	f__Clostridiales fam. incertae sedis	g__Clostridiales gen. incertae sedis	s__Clostridiales species incertae sedis [meta_mOTU_v3_13828]	0	0	0	0	0	0	0.00350263	0	0	0	0	0
OTU645	k__Bacteria	p__Bacillota	c__Clostridia	o__Clostridiales	f__Clostridiales fam. incertae sedis	g__Clostridiales gen. incertae sedis	s__Clostridiales species incertae sedis [meta_mOTU_v3_13701]	0	0	0	0	0	0	0.0105079	0.00457624	0	0	0	0
OTU646	k__Bacteria	p__Bacillota	c__Clostridia	o__Clostridiales	f__Clostridiales fam. incertae sedis	g__Clostridiales gen. incertae sedis	s__Clostridiales species incertae sedis [meta_mOTU_v3_13686]	0	0	0	0	0	0	0.00350263	0.00228812	0	0	0	0
OTU647	k__Bacteria	p__Bacillota	c__Clostridia	o__Clostridiales	f__Clostridiales fam. incertae sedis	g__Clostridiales gen. incertae sedis	s__Clostridiales species incertae sedis [meta_mOTU_v3_13685]	0	0	0	0	0	0	0.00350263	0	0	0	0	0
OTU648	k__Bacteria	p__Bacillota	c__Clostridia	o__Clostridiales	f__Clostridiales fam. incertae sedis	g__Clostridiales gen. incertae sedis	s__Clostridiales species incertae sedis [meta_mOTU_v3_13662]	0	0	0	0	0	0	0.00700525	0.00457624	0	0	0	0
OTU649	k__Bacteria	p__Bacillota	c__Clostridia	o__Clostridiales	f__Clostridiales fam. incertae sedis	g__Clostridiales gen. incertae sedis	s__Clostridiales species incertae sedis [meta_mOTU_v3_13659]	0	0	0	0	0	0	0.00350263	0.00228812	0	0	0	0
OTU650	k__Bacteria	p__Bacillota	c__Clostridia	o__Clostridiales	f__Clostridiales fam. incertae sedis	g__Clostridiales gen. incertae sedis	s__Clostridiales species incertae sedis [meta_mOTU_v3_13512]	0	0	0	0	0	0	0.00350263	0.00228812	0	0	0	0
OTU651	k__Bacteria	p__Bacillota	c__Clostridia	o__Clostridiales	f__Clostridiales fam. incertae sedis	g__Clostridiales gen. incertae sedis	s__Clostridiales species incertae sedis [meta_mOTU_v3_13390]	0	0	0	0	0	0	0.00700525	0	0	0	0	0
OTU652	k__Bacteria	p__Bacillota	c__Clostridia	o__Clostridiales	f__Clostridiales fam. incertae sedis	g__Clostridiales gen. incertae sedis	s__Clostridiales species incertae sedis [meta_mOTU_v3_13328]	0	0	0	0	0	0	0	0.00228812	0	0	0	0
OTU653	k__Bacteria	p__Bacillota	c__Clostridia	o__Clostridiales	f__Clostridiales fam. incertae sedis	g__Clostridiales gen. incertae sedis	s__Clostridiales species incertae sedis [meta_mOTU_v3_13280]	0	0	0	0	0	0	0.00700525	0.00228812	0	0	0	0
OTU654	k__Bacteria	p__Bacillota	c__Clostridia	o__Clostridiales	f__Clostridiales fam. incertae sedis	g__Clostridiales gen. incertae sedis	s__Clostridiales species incertae sedis [meta_mOTU_v3_13264]	0	0	0	0	0	0	0.00350263	0	0	0	0	0
OTU655	k__Bacteria	p__Bacillota	c__Clostridia	o__Clostridiales	f__Clostridiales fam. incertae sedis	g__Clostridiales gen. incertae sedis	s__Clostridiales species incertae sedis [meta_mOTU_v3_13206]	0	0	0	0	0	0	0.00350263	0	0	0	0	0
OTU656	k__Bacteria	p__Bacillota	c__Clostridia	o__Clostridiales	f__Clostridiales fam. incertae sedis	g__Clostridiales gen. incertae sedis	s__Clostridiales species incertae sedis [meta_mOTU_v3_13202]	0	0	0	0	0	0	0.00350263	0.00228812	0	0	0	0
OTU657	k__Bacteria	p__Bacillota	c__Clostridia	o__Clostridiales	f__Clostridiales fam. incertae sedis	g__Clostridiales gen. incertae sedis	s__Clostridiales species incertae sedis [meta_mOTU_v3_13200]	0	0	0	0	0	0	0.00350263	0.00228812	0	0	0	0
OTU658	k__Bacteria	p__Bacillota	c__Clostridia	o__Clostridiales	f__Clostridiales fam. incertae sedis	g__Clostridiales gen. incertae sedis	s__Clostridiales species incertae sedis [meta_mOTU_v3_13176]	0	0	0	0	0	0	0	0.00228812	0	0	0	0
OTU659	k__Bacteria	p__Bacillota	c__Clostridia	o__Clostridiales	f__Clostridiales fam. incertae sedis	g__Clostridiales gen. incertae sedis	s__Clostridiales species incertae sedis [meta_mOTU_v3_13168]	0	0	0	0	0	0	0.00350263	0.00457624	0	0	0	0
OTU660	k__Bacteria	p__Bacillota	c__Clostridia	o__Clostridiales	f__Clostridiales fam. incertae sedis	g__Clostridiales gen. incertae sedis	s__Clostridiales species incertae sedis [meta_mOTU_v3_13100]	0	0	0	0	0	0	0.00350263	0.00457624	0	0	0	0
OTU661	k__Bacteria	p__Bacillota	c__Clostridia	o__Clostridiales	f__Clostridiales fam. incertae sedis	g__Clostridiales gen. incertae sedis	s__Clostridiales species incertae sedis [meta_mOTU_v3_13012]	0	0	0	0	0	0.00163359	0.0175131	0.00228812	0	0	0	0
OTU662	k__Bacteria	p__Bacillota	c__Clostridia	o__Clostridiales	f__Clostridiales fam. incertae sedis	g__Clostridiales gen. incertae sedis	s__Clostridiales species incertae sedis [meta_mOTU_v3_13006]	0	0	0	0	0	0	0.00350263	0.00457624	0	0	0	0
OTU663	k__Bacteria	p__Bacillota	c__Clostridia	o__Clostridiales	f__Clostridiales fam. incertae sedis	g__Clostridiales gen. incertae sedis	s__Clostridiales species incertae sedis [meta_mOTU_v3_12873]	0	0	0	0	0	0	0.0140105	0.00457624	0	0	0	0
OTU664	k__Bacteria	p__Bacillota	c__Clostridia	o__Clostridiales	f__Clostridiales fam. incertae sedis	g__Clostridiales gen. incertae sedis	s__Clostridiales species incertae sedis [meta_mOTU_v3_12855]	0	0	0	0	0	0	0.00350263	0.00228812	0	0	0	0
OTU665	k__Bacteria	p__Bacillota	c__Clostridia	o__Clostridiales	f__Clostridiales fam. incertae sedis	g__Clostridiales gen. incertae sedis	s__Clostridiales species incertae sedis [meta_mOTU_v3_12842]	0	0	0	0	0	0	0.00350263	0	0	0	0	0
OTU666	k__Bacteria	p__Bacillota	c__Clostridia	o__Clostridiales	f__Clostridiales fam. incertae sedis	g__Clostridiales gen. incertae sedis	s__Clostridiales species incertae sedis [meta_mOTU_v3_12786]	0	0	0	0	0	0	0.00700525	0	0	0	0	0
OTU667	k__Bacteria	p__Bacillota	c__Clostridia	o__Clostridiales	f__Clostridiales fam. incertae sedis	g__Clostridiales gen. incertae sedis	s__Clostridiales species incertae sedis [meta_mOTU_v3_12776]	0	0	0	0	0	0	0.00350263	0.00228812	0	0	0	0
OTU668	k__Bacteria	p__Bacillota	c__Clostridia	o__Clostridiales	f__Clostridiales fam. incertae sedis	g__Clostridiales gen. incertae sedis	s__Clostridiales species incertae sedis [meta_mOTU_v3_12774]	0	0	0	0	0	0	0.00350263	0.00228812	0	0	0	0
OTU669	k__Bacteria	p__Bacillota	c__Clostridia	o__Clostridiales	f__Clostridiales fam. incertae sedis	g__Clostridiales gen. incertae sedis	s__Clostridiales species incertae sedis [meta_mOTU_v3_12763]	0	0	0	0	0	0	0.00350263	0.00228812	0	0	0	0
OTU670	k__Bacteria	p__Bacillota	c__Clostridia	o__Clostridiales	f__Clostridiales fam. incertae sedis	g__Clostridiales gen. incertae sedis	s__Clostridiales species incertae sedis [meta_mOTU_v3_12747]	0	0	0	0	0	0	0.00350263	0	0	0	0	0
OTU671	k__Bacteria	p__Bacillota	c__Clostridia	o__Clostridiales	f__Clostridiales fam. incertae sedis	g__Clostridiales gen. incertae sedis	s__Clostridiales species incertae sedis [meta_mOTU_v3_12707]	0	0	0	0	0	0	0.0210158	0.00457624	0	0	0	0
OTU672	k__Bacteria	p__Bacillota	c__Clostridia	o__Clostridiales	f__Clostridiales fam. incertae sedis	g__Clostridiales gen. incertae sedis	s__Clostridiales species incertae sedis [meta_mOTU_v3_12706]	0	0	0	0	0	0	0.00350263	0	0	0	0	0
OTU673	k__Bacteria	p__Bacillota	c__Clostridia	o__Clostridiales	f__Clostridiales fam. incertae sedis	g__Clostridiales gen. incertae sedis	s__Clostridiales species incertae sedis [meta_mOTU_v3_12691]	0	0	0	0	0	0	0.00350263	0.00228812	0	0	0	0
OTU674	k__Bacteria	p__Bacillota	c__Clostridia	o__Clostridiales	f__Clostridiales fam. incertae sedis	g__Clostridiales gen. incertae sedis	s__Clostridiales species incertae sedis [meta_mOTU_v3_12690]	0	0	0	0	0	0	0.00350263	0.00228812	0	0	0	0
OTU675	k__Bacteria	p__Bacillota	c__Clostridia	o__Clostridiales	f__Clostridiales fam. incertae sedis	g__Clostridiales gen. incertae sedis	s__Clostridiales species incertae sedis [meta_mOTU_v3_12668]	0	0	0	0	0	0	0.00350263	0.00228812	0	0	0	0
OTU676	k__Bacteria	p__Bacillota	c__Clostridia	o__Clostridiales	f__Clostridiales fam. incertae sedis	g__Clostridiales gen. incertae sedis	s__Clostridiales species incertae sedis [meta_mOTU_v3_12654]	0	0	0	0	0	0	0.0175131	0.00457624	0	0	0	0
OTU677	k__Bacteria	p__Bacillota	c__Clostridia	o__Clostridiales	f__Clostridiales fam. incertae sedis	g__Clostridiales gen. incertae sedis	s__Clostridiales species incertae sedis [meta_mOTU_v3_12635]	0	0	0	0	0	0	0.00700525	0.00457624	0	0	0	0
OTU678	k__Bacteria	p__Bacillota	c__Clostridia	o__Clostridiales	f__Clostridiales fam. incertae sedis	g__Clostridiales gen. incertae sedis	s__Clostridiales species incertae sedis [meta_mOTU_v3_12563]	0	0	0	0	0	0.00163359	0.0805604	0.0137287	0	0	0	0
OTU679	k__Bacteria	p__Bacillota	c__Clostridia	o__Clostridiales	f__Clostridiales fam. incertae sedis	g__Clostridiales gen. incertae sedis	s__Clostridiales species incertae sedis [meta_mOTU_v3_12556]	0	0	0	0	0	0	0.00700525	0.00228812	0	0	0	0
OTU680	k__Bacteria	p__Bacillota	c__Clostridia	o__Clostridiales	f__Clostridiales fam. incertae sedis	g__Clostridiales gen. incertae sedis	s__Clostridiales species incertae sedis [meta_mOTU_v3_12522]	0	0	0	0	0	0	0.00350263	0.00228812	0	0	0	0
OTU681	k__Bacteria	p__Bacillota	c__Clostridia	o__Clostridiales	f__Clostridiales fam. incertae sedis	g__Clostridiales gen. incertae sedis	s__Clostridiales species incertae sedis [meta_mOTU_v3_12521]	0	0	0	0	0	0	0.00350263	0.00228812	0	0	0	0
OTU682	k__Bacteria	p__Bacillota	c__Clostridia	o__Clostridiales	f__Clostridiales fam. incertae sedis	g__Clostridiales gen. incertae sedis	s__Clostridiales species incertae sedis [meta_mOTU_v3_12494]	0	0	0	0	0	0	0.0105079	0.00228812	0	0	0	0
OTU683	k__Bacteria	p__Bacillota	c__Clostridia	o__Clostridiales	f__Clostridiales fam. incertae sedis	g__Clostridiales gen. incertae sedis	s__Clostridiales species incertae sedis [meta_mOTU_v3_12487]	0	0	0	0	0	0	0.00350263	0	0	0	0	0
OTU684	k__Bacteria	p__Bacillota	c__Clostridia	o__Clostridiales	f__Clostridiales fam. incertae sedis	g__Clostridiales gen. incertae sedis	s__Clostridiales species incertae sedis [meta_mOTU_v3_12476]	0	0	0	0	0	0	0.00350263	0.00457624	0	0	0	0
OTU685	k__Bacteria	p__Bacillota	c__Clostridia	o__Clostridiales	f__Clostridiales fam. incertae sedis	g__Clostridiales gen. incertae sedis	s__Clostridiales species incertae sedis [meta_mOTU_v3_12473]	0	0	0	0	0	0	0.00350263	0	0	0	0	0
OTU686	k__Bacteria	p__Bacillota	c__Clostridia	o__Clostridiales	f__Clostridiales fam. incertae sedis	g__Clostridiales gen. incertae sedis	s__Clostridiales species incertae sedis [meta_mOTU_v3_12470]	0	0	0	0	0	0	0.00350263	0	0	0	0	0
OTU687	k__Bacteria	p__Bacillota	c__Clostridia	o__Clostridiales	f__Clostridiales fam. incertae sedis	g__Clostridiales gen. incertae sedis	s__Clostridiales species incertae sedis [meta_mOTU_v3_12463]	0	0	0	0	0	0.00163359	0.0175131	0.00686436	0	0	0	0
OTU688	k__Bacteria	p__Bacillota	c__Clostridia	o__Clostridiales	f__Clostridiales fam. incertae sedis	g__Clostridiales gen. incertae sedis	s__Clostridiales species incertae sedis [meta_mOTU_v3_12452]	0	0	0	0	0	0	0.0245184	0.00457624	0	0	0	0
OTU689	k__Bacteria	p__Bacillota	c__Clostridia	o__Clostridiales	f__Clostridiales fam. incertae sedis	g__Clostridiales gen. incertae sedis	s__Clostridiales species incertae sedis [meta_mOTU_v3_12445]	0	0	0	0	0	0	0	0.00457624	0	0	0	0
OTU690	k__Bacteria	p__Bacillota	c__Clostridia	o__Clostridiales	f__Clostridiales fam. incertae sedis	g__Clostridiales gen. incertae sedis	s__Clostridiales species incertae sedis [meta_mOTU_v3_12437]	0	0	0	0	0	0	0.00350263	0.00228812	0	0	0	0
OTU691	k__Bacteria	p__Bacillota	c__Clostridia	o__Clostridiales	f__Clostridiales fam. incertae sedis	g__Clostridiales gen. incertae sedis	s__Clostridiales species incertae sedis [meta_mOTU_v3_12426]	0	0	0	0	0	0	0.00350263	0	0	0	0	0
OTU692	k__Bacteria	p__Bacillota	c__Clostridia	o__Clostridiales	f__Clostridiales fam. incertae sedis	g__Clostridiales gen. incertae sedis	s__Clostridiales species incertae sedis [meta_mOTU_v3_12425]	0	0	0	0	0	0	0.00350263	0.00228812	0	0	0	0
OTU693	k__Bacteria	p__Bacillota	c__Clostridia	o__Clostridiales	f__Clostridiales fam. incertae sedis	g__Clostridiales gen. incertae sedis	s__Clostridiales species incertae sedis [meta_mOTU_v3_12411]	0	0	0	0	0	0	0.0210158	0.00457624	0	0	0	0
OTU694	k__Bacteria	p__Bacillota	c__Clostridia	o__Clostridiales	f__Clostridiales fam. incertae sedis	g__Clostridiales gen. incertae sedis	s__Clostridiales species incertae sedis [meta_mOTU_v3_12361]	0	0	0	0	0	0.00163359	0.0140105	0.00228812	0	0	0	0
OTU695	k__Bacteria	p__Bacillota	c__Clostridia	o__Clostridiales	f__Clostridiales fam. incertae sedis	g__Clostridiales gen. incertae sedis	s__Clostridiales species incertae sedis [meta_mOTU_v3_12356]	0	0	0	0	0	0	0.00700525	0.00228812	0	0	0	0
OTU696	k__Bacteria	p__Bacillota	c__Clostridia	o__Clostridiales	f__Clostridiales fam. incertae sedis	g__Clostridiales gen. incertae sedis	s__Clostridiales species incertae sedis [meta_mOTU_v3_12340]	0	0	0	0	0	0	0.00350263	0.00228812	0	0	0	0
OTU697	k__Bacteria	p__Bacillota	c__Clostridia	o__Clostridiales	f__Clostridiales fam. incertae sedis	g__Clostridiales gen. incertae sedis	s__Clostridiales species incertae sedis [meta_mOTU_v3_12334]	0	0	0	0	0	0	0.00700525	0.00228812	0	0	0	0
OTU698	k__Bacteria	p__Bacillota	c__Clostridia	o__Clostridiales	f__Clostridiales fam. incertae sedis	g__Clostridiales gen. incertae sedis	s__Clostridiales species incertae sedis [meta_mOTU_v3_12327]	0	0	0	0	0	0	0.0105079	0.00228812	0	0	0	0
OTU699	k__Bacteria	p__Bacillota	c__Clostridia	o__Clostridiales	f__Clostridiales fam. incertae sedis	g__Clostridiales gen. incertae sedis	s__Clostridiales species incertae sedis [meta_mOTU_v3_12323]	0	0	0	0	0	0	0.00700525	0.00228812	0	0	0	0
OTU700	k__Bacteria	p__Bacillota	c__Clostridia	o__Clostridiales	f__Clostridiales fam. incertae sedis	g__Clostridiales gen. incertae sedis	s__Clostridiales species incertae sedis [meta_mOTU_v3_12309]	0	0	0	0	0	0	0.00700525	0.00228812	0	0	0	0
OTU701	k__Bacteria	p__Bacillota	c__Clostridia	o__Clostridiales	f__Clostridiales fam. incertae sedis	g__Clostridiales gen. incertae sedis	s__Clostridiales species incertae sedis [meta_mOTU_v3_12307]	0	0	0	0	0	0	0.00700525	0	0	0	0	0
OTU702	k__Bacteria	p__Bacillota	c__Clostridia	o__Clostridiales	f__Clostridiales fam. incertae sedis	g__Clostridiales gen. incertae sedis	s__Clostridiales species incertae sedis [meta_mOTU_v3_12301]	0	0	0	0	0	0.00163359	0.0175131	0.0114406	0	0	0	0
OTU703	k__Bacteria	p__Bacillota	c__Clostridia	o__Clostridiales	f__Clostridiales fam. incertae sedis	g__Clostridiales gen. incertae sedis	s__Clostridiales species incertae sedis [meta_mOTU_v3_12288]	0	0	0	0	0	0	0.0105079	0.00457624	0	0	0	0
OTU704	k__Bacteria	p__Bacillota	c__Clostridia	o__Clostridiales	f__Clostridiales fam. incertae sedis	g__Clostridiales gen. incertae sedis	s__Clostridiales species incertae sedis [meta_mOTU_v3_12284]	0	0	0	0	0	0	0.0245184	0.00228812	0	0	0	0
OTU705	k__Bacteria	p__Bacillota	c__Clostridia	o__Clostridiales	f__Clostridiales fam. incertae sedis	g__Clostridiales gen. incertae sedis	s__Clostridiales species incertae sedis [meta_mOTU_v3_12272]	0	0	0	0	0	0	0.00700525	0.00457624	0	0	0	0
OTU706	k__Bacteria	p__Bacillota	c__Clostridia	o__Clostridiales	f__Clostridiales fam. incertae sedis	g__Clostridiales gen. incertae sedis	s__Clostridiales species incertae sedis [meta_mOTU_v3_12265]	0	0	0	0	0	0	0.00350263	0.00228812	0	0	0	0
OTU707	k__Bacteria	p__Bacillota	c__Clostridia	o__Clostridiales	f__Clostridiales fam. incertae sedis	g__Clostridiales gen. incertae sedis	s__Clostridiales species incertae sedis [meta_mOTU_v3_12254]	0	0	0	0	0	0	0.0245184	0.00915248	0	0	0	0
OTU708	k__Bacteria	p__Bacillota	c__Clostridia	o__Clostridiales	f__Clostridiales fam. incertae sedis	g__Clostridiales gen. incertae sedis	s__Clostridiales species incertae sedis [meta_mOTU_v3_12253]	0	0	0	0	0	0.00163359	0.0140105	0.00457624	0	0	0	0
OTU709	k__Bacteria	p__Bacillota	c__Clostridia	o__Clostridiales	f__Clostridiales fam. incertae sedis	g__Clostridiales gen. incertae sedis	s__Clostridiales species incertae sedis [meta_mOTU_v3_12252]	0	0	0	0	0	0.00326717	0.028021	0.00457624	0	0	0	0
OTU710	k__Bacteria	p__Bacillota	c__Clostridia	o__Clostridiales	f__Clostridiales fam. incertae sedis	g__Clostridiales gen. incertae sedis	s__Clostridiales species incertae sedis [meta_mOTU_v3_12251]	0	0	0	0	0	0	0.00700525	0.00228812	0	0	0	0
OTU711	k__Bacteria	p__Bacillota	c__Clostridia	o__Clostridiales	f__Clostridiales fam. incertae sedis	g__Clostridiales gen. incertae sedis	s__Clostridiales species incertae sedis [meta_mOTU_v3_12229]	0	0	0	0	0	0	0.00350263	0.00228812	0	0	0	0
OTU712	k__Bacteria	p__Bacillota	c__Clostridia	o__Clostridiales	f__Clostridiales fam. incertae sedis	g__Clostridiales gen. incertae sedis	s__Clostridiales species incertae sedis [meta_mOTU_v3_12228]	0	0	0	0	0	0	0.00350263	0	0	0	0	0
OTU713	k__Bacteria	p__Bacillota	c__Clostridia	o__Clostridiales	f__Clostridiales fam. incertae sedis	g__Clostridiales gen. incertae sedis	s__Clostridiales species incertae sedis [ext_mOTU_v3_28979]	0	0	0	0	0	0	0.00350263	0	0	0	0	0
OTU714	k__Bacteria	p__Bacillota	c__Clostridia	o__Clostridiales	f__Clostridiales fam. incertae sedis	g__Clostridiales gen. incertae sedis	s__Clostridiales species incertae sedis [ext_mOTU_v3_27315]	0	0	0	0	0	0	0.00350263	0	0	0	0	0
OTU715	k__Bacteria	p__Bacillota	c__Clostridia	o__Clostridiales	f__Clostridiales fam. incertae sedis	g__Clostridiales gen. incertae sedis	s__Clostridiales species incertae sedis [ext_mOTU_v3_26734]	0	0	0	0	0	0	0	0.00228812	0	0	0	0
OTU716	k__Bacteria	p__Bacillota	c__Clostridia	o__Clostridiales	f__Clostridiales fam. incertae sedis	g__Clostridiales gen. incertae sedis	s__Clostridiales species incertae sedis [ext_mOTU_v3_26672]	0	0	0	0	0	0	0	0.00228812	0	0	0	0
OTU717	k__Bacteria	p__Bacillota	c__Clostridia	o__Clostridiales	f__Clostridiales fam. incertae sedis	g__Clostridiales gen. incertae sedis	s__Clostridiales species incertae sedis [ext_mOTU_v3_26664]	0	0	0	0	0	0	0.00350263	0	0	0	0	0
OTU718	k__Bacteria	p__Bacillota	c__Clostridia	o__Clostridiales	f__Clostridiales fam. incertae sedis	g__Clostridiales gen. incertae sedis	s__Clostridiales species incertae sedis [ext_mOTU_v3_26645]	0	0	0	0	0	0	0	0.00228812	0	0	0	0
OTU719	k__Bacteria	p__Bacillota	c__Clostridia	o__Clostridiales	f__Clostridiales fam. incertae sedis	g__Clostridiales gen. incertae sedis	s__Clostridiales species incertae sedis [ext_mOTU_v3_26621]	0	0	0	0	0	0	0.00350263	0.00457624	0	0	0	0
OTU720	k__Bacteria	p__Bacillota	c__Clostridia	o__Clostridiales	f__Clostridiales fam. incertae sedis	g__Clostridiales gen. incertae sedis	s__Clostridiales species incertae sedis [ext_mOTU_v3_18541]	0	0	0	0	0	0	0.0105079	0.00457624	0	0	0	0
OTU721	k__Bacteria	p__Bacillota	c__Clostridia	o__Clostridiales	f__Clostridiales fam. incertae sedis	g__Clostridiales gen. incertae sedis	s__Clostridiales species incertae sedis [ext_mOTU_v3_18477]	0	0	0	0	0	0.00326717	0.105079	0.0297456	0	0	0	0
OTU722	k__Bacteria	p__Bacillota	c__Clostridia	o__Clostridiales	f__Clostridiales fam. incertae sedis	g__Clostridiales gen. incertae sedis	s__Clostridiales species incertae sedis [ext_mOTU_v3_18359]	0	0	0	0	0	0	0.00700525	0.00228812	0	0	0	0
OTU723	k__Bacteria	p__Bacillota	c__Clostridia	o__Clostridiales	f__Clostridiales fam. incertae sedis	g__Clostridiales gen. incertae sedis	s__Clostridiales species incertae sedis [ext_mOTU_v3_18072]	0	0	0	0	0	0	0.00350263	0	0	0	0	0
OTU724	k__Bacteria	p__Bacillota	c__Clostridia	o__Clostridiales	f__Clostridiales fam. incertae sedis	g__Clostridiales gen. incertae sedis	s__Clostridiales species incertae sedis [ext_mOTU_v3_17995]	0	0	0	0	0	0	0.00350263	0	0	0	0	0
OTU725	k__Bacteria	p__Bacillota	c__Clostridia	o__Clostridiales	f__Clostridiales fam. incertae sedis	g__Clostridiales gen. incertae sedis	s__Clostridiales species incertae sedis [ext_mOTU_v3_17865]	0	0	0	0	0	0	0.00350263	0.00228812	0	0	0	0
OTU726	k__Bacteria	p__Bacillota	c__Clostridia	o__Clostridiales	f__Clostridiales fam. incertae sedis	g__Clostridiales gen. incertae sedis	s__Clostridiales species incertae sedis [ext_mOTU_v3_17661]	0	0	0	0	0	0	0.00700525	0	0	0	0	0
OTU727	k__Bacteria	p__Bacillota	c__Clostridia	o__Clostridiales	f__Clostridiales fam. incertae sedis	g__Clostridiales gen. incertae sedis	s__Clostridiales species incertae sedis [ext_mOTU_v3_16427]	0	0	0	0	0	0	0.00350263	0	0	0	0	0
OTU728	k__Bacteria	p__Bacillota	c__Clostridia	o__Clostridiales	f__Clostridiales fam. incertae sedis	g__Clostridiales gen. incertae sedis	s__Clostridiales species incertae sedis [ext_mOTU_v3_16398]	0	0	0	0	0	0	0.00350263	0	0	0	0	0
OTU729	k__Bacteria	p__Bacillota	c__Clostridia	o__Clostridiales	f__Clostridiales fam. incertae sedis	g__Clostridiales gen. incertae sedis	s__Clostridiales species incertae sedis [ext_mOTU_v3_16181]	0	0	0	0	0	0	0.00350263	0.00457624	0	0	0	0
OTU730	k__Bacteria	p__Bacillota	c__Clostridia	o__Clostridiales	f__Clostridiales fam. incertae sedis	g__Clostridiales gen. incertae sedis	s__Clostridiales bacterium 41_21_two_genomes [meta_mOTU_v3_12629]	0	0	0	0	0	0	0.00700525	0.00228812	0	0	0	0
OTU731	k__Bacteria	p__Bacillota	c__Clostridia	o__Clostridiales	f__Clostridiales fam. [Lachnospiraceae/Ruminococcaceae]	g__Clostridiales gen. [Sellimonas/Drancourtella]	s__Clostridiales sp. [ref_mOTU_v3_03444]	0	0	0	0	0	0	0.00350263	0	0	0	0	0
OTU732	k__Bacteria	p__Bacillota	c__Clostridia	o__Clostridiales	f__Clostridiales fam. [Lachnospiraceae/Ruminococcaceae]	g__Clostridiales gen. [Ruminococcus/Blautia]	s__Clostridiales sp. [ref_mOTU_v3_03658]	0	0	0	0	0	0	0.00350263	0.00457624	0	0	0	0
OTU733	k__Bacteria	p__Bacillota	c__Clostridia	o__Clostridiales	f__Clostridiales fam. [Lachnospiraceae/Clostridiaceae/Ruminococcaceae]	g__Clostridiales gen. [Ruminococcus/Clostridium/Blautia]	s__Clostridiales sp. [ref_mOTU_v3_03661]	0	0	0	0	0	0	0	0.00457624	0	0	0	0
OTU734	k__Bacteria	p__Bacillota	c__Clostridia	o__Clostridiales	f__Clostridiales fam. [Lachnospiraceae/Clostridiaceae]	g__Clostridium	s__Clostridium sp. [ref_mOTU_v3_03599]	0	0	0	0	0	0	0.00350263	0.00228812	0	0	0	0
OTU735	k__Bacteria	p__Bacillota	c__Clostridia	o__Clostridiales	f__Clostridiales fam. [Lachnospiraceae/Clostridiaceae]	g__Clostridiales gen. [Clostridium/Coprococcus]	s__Clostridiales sp. [ref_mOTU_v3_03605]	0	0	0	0	0	0.00163359	0.0490368	0.00915248	0	0	0	0
OTU736	k__Bacteria	p__Bacillota	c__Clostridia	o__Clostridiales	f__Clostridiales fam. [Eubacteriaceae/Ruminococcaceae]	g__Clostridiales gen. [Ruminococcus/Eubacterium]	s__Clostridiales sp. [ref_mOTU_v3_05137]	0	0	0	0	0	0	0.00350263	0.00228812	0	0	0	0
OTU737	k__Bacteria	p__Bacillota	c__Clostridia	o__Clostridiales	f__Clostridiales fam. [Eubacteriaceae/Clostridiaceae]	g__Clostridiales gen. [Clostridium/Eubacterium]	s__Clostridiales sp. [ref_mOTU_v3_03634]	0	0	0	0	0	0	0.0140105	0.00457624	0	0	0	0
OTU738	k__Bacteria	p__Bacillota	c__Clostridia	o__Clostridiales	f__Clostridiales fam. [Clostridiaceae/Ruminococcaceae]	g__Clostridiales gen. [Ruminococcus/Clostridium]	s__Clostridiales sp. [ref_mOTU_v3_03611]	0	0	0	0	0	0	0.00700525	0.00228812	0	0	0	0
OTU739	k__Bacteria	p__Bacillota	c__Clostridia	o__Clostridiales	f__Clostridiales fam. [Clostridiaceae/Ruminococcaceae]	g__Clostridiales gen. [Clostridium/Flavonifractor]	s__Clostridiales sp. [ref_mOTU_v3_02968]	0	0	0	0	0	0	0.00350263	0.00228812	0	0	0	0
OTU740	k__Bacteria	p__Bacillota	c__Clostridia	o__Clostridiales	f__Clostridiales fam. [Clostridiaceae/Christensenellaceae]	g__Clostridium	s__Clostridium sp. [ref_mOTU_v3_03602]	0	0	0	0	0	0	0.00350263	0	0	0	0	0
OTU741	k__Bacteria	p__Bacillota	c__Clostridia	o__Clostridiales	f__Clostridiaceae	g__Clostridium	s__uncultured Clostridium sp. [ref_mOTU_v3_11610]	0	0	0	0	0	0	0.00350263	0.00228812	0	0	0	0
OTU742	k__Bacteria	p__Bacillota	c__Clostridia	o__Clostridiales	f__Clostridiaceae	g__Clostridium	s__uncultured Clostridium sp. [ref_mOTU_v3_11606]	0	0	0	0	0	0.00163359	0.00350263	0.00228812	0	0	0	0
OTU743	k__Bacteria	p__Bacillota	c__Clostridia	o__Clostridiales	f__Clostridiaceae	g__Clostridium	s__uncultured Clostridium sp. [ref_mOTU_v3_11605]	0	0	0	0	0	0	0.00350263	0	0	0	0	0
OTU744	k__Bacteria	p__Bacillota	c__Clostridia	o__Clostridiales	f__Clostridiaceae	g__Clostridium	s__uncultured Clostridium sp. [ref_mOTU_v3_06391]	0	0	0	0	0	0	0.00350263	0	0	0	0	0
OTU745	k__Bacteria	p__Bacillota	c__Clostridia	o__Clostridiales	f__Clostridiaceae	g__Clostridium	s__Clostridium species incertae sedis [meta_mOTU_v3_13858]	0	0	0	0	0	0	0	0.00228812	0	0	0	0
OTU746	k__Bacteria	p__Bacillota	c__Clostridia	o__Clostridiales	f__Clostridiaceae	g__Clostridium	s__Clostridium species incertae sedis [meta_mOTU_v3_13679]	0	0	0	0	0	0	0.00350263	0	0	0	0	0
OTU747	k__Bacteria	p__Bacillota	c__Clostridia	o__Clostridiales	f__Clostridiaceae	g__Clostridium	s__Clostridium species incertae sedis [meta_mOTU_v3_13535]	0	0	0	0	0	0	0.00350263	0	0	0	0	0
OTU748	k__Bacteria	p__Bacillota	c__Clostridia	o__Clostridiales	f__Clostridiaceae	g__Clostridium	s__Clostridium species incertae sedis [meta_mOTU_v3_13428]	0	0	0	0	0	0	0.00700525	0	0	0	0	0
OTU749	k__Bacteria	p__Bacillota	c__Clostridia	o__Clostridiales	f__Clostridiaceae	g__Clostridium	s__Clostridium species incertae sedis [meta_mOTU_v3_13210]	0	0	0	0	0	0	0.00350263	0	0	0	0	0
OTU750	k__Bacteria	p__Bacillota	c__Clostridia	o__Clostridiales	f__Clostridiaceae	g__Clostridium	s__Clostridium species incertae sedis [meta_mOTU_v3_12784]	0	0	0	0	0	0	0.00350263	0.00228812	0	0	0	0
OTU751	k__Bacteria	p__Bacillota	c__Clostridia	o__Clostridiales	f__Clostridiaceae	g__Clostridium	s__Clostridium species incertae sedis [meta_mOTU_v3_12762]	0	0	0	0	0	0	0.00350263	0.00228812	0	0	0	0
OTU752	k__Bacteria	p__Bacillota	c__Clostridia	o__Clostridiales	f__Clostridiaceae	g__Clostridium	s__Clostridium species incertae sedis [meta_mOTU_v3_12696]	0	0	0	0	0	0	0.00350263	0	0	0	0	0
OTU753	k__Bacteria	p__Bacillota	c__Clostridia	o__Clostridiales	f__Clostridiaceae	g__Clostridium	s__Clostridium species incertae sedis [meta_mOTU_v3_12650]	0	0	0	0	0	0	0.0140105	0.00686436	0	0	0	0
OTU754	k__Bacteria	p__Bacillota	c__Clostridia	o__Clostridiales	f__Clostridiaceae	g__Clostridium	s__Clostridium species incertae sedis [meta_mOTU_v3_12641]	0	0	0	0	0	0	0.0105079	0.00228812	0	0	0	0
OTU755	k__Bacteria	p__Bacillota	c__Clostridia	o__Clostridiales	f__Clostridiaceae	g__Clostridium	s__Clostridium species incertae sedis [meta_mOTU_v3_12640]	0	0	0	0	0	0	0.00700525	0.00228812	0	0	0	0
OTU756	k__Bacteria	p__Bacillota	c__Clostridia	o__Clostridiales	f__Clostridiaceae	g__Clostridium	s__Clostridium species incertae sedis [meta_mOTU_v3_12597]	0	0	0	0	0	0	0.00350263	0.00228812	0	0	0	0
OTU757	k__Bacteria	p__Bacillota	c__Clostridia	o__Clostridiales	f__Clostridiaceae	g__Clostridium	s__Clostridium species incertae sedis [meta_mOTU_v3_12594]	0	0	0	0	0	0	0.00350263	0	0	0	0	0
OTU758	k__Bacteria	p__Bacillota	c__Clostridia	o__Clostridiales	f__Clostridiaceae	g__Clostridium	s__Clostridium species incertae sedis [meta_mOTU_v3_12417]	0	0	0	0	0	0	0.0175131	0.00228812	0	0	0	0
OTU759	k__Bacteria	p__Bacillota	c__Clostridia	o__Clostridiales	f__Clostridiaceae	g__Clostridium	s__Clostridium species incertae sedis [meta_mOTU_v3_12399]	0	0	0	0	0	0	0.0105079	0.00457624	0	0	0	0
OTU760	k__Bacteria	p__Bacillota	c__Clostridia	o__Clostridiales	f__Clostridiaceae	g__Clostridium	s__Clostridium species incertae sedis [meta_mOTU_v3_12375]	0	0	0	0	0	0	0.00700525	0.00228812	0	0	0	0
OTU761	k__Bacteria	p__Bacillota	c__Clostridia	o__Clostridiales	f__Clostridiaceae	g__Clostridium	s__Clostridium species incertae sedis [meta_mOTU_v3_12350]	0	0	0	0	0	0	0.00350263	0	0	0	0	0
OTU762	k__Bacteria	p__Bacillota	c__Clostridia	o__Clostridiales	f__Clostridiaceae	g__Clostridium	s__Clostridium species incertae sedis [meta_mOTU_v3_12348]	0	0	0	0	0	0	0.00700525	0	0	0	0	0
OTU763	k__Bacteria	p__Bacillota	c__Clostridia	o__Clostridiales	f__Clostridiaceae	g__Clostridium	s__Clostridium species incertae sedis [meta_mOTU_v3_12339]	0	0	0	0	0	0	0.00350263	0	0	0	0	0
OTU764	k__Bacteria	p__Bacillota	c__Clostridia	o__Clostridiales	f__Clostridiaceae	g__Clostridium	s__Clostridium species incertae sedis [meta_mOTU_v3_12324]	0	0	0	0	0	0	0.00350263	0	0	0	0	0
OTU765	k__Bacteria	p__Bacillota	c__Clostridia	o__Clostridiales	f__Clostridiaceae	g__Clostridium	s__Clostridium species incertae sedis [meta_mOTU_v3_12249]	0	0	0	0	0	0.00163359	0.0245184	0.00686436	0	0	0	0
OTU766	k__Bacteria	p__Bacillota	c__Clostridia	o__Clostridiales	f__Clostridiaceae	g__Clostridium	s__Clostridium species incertae sedis [meta_mOTU_v3_12234]	0	0	0	0	0	0	0.00700525	0.00228812	0	0	0	0
OTU767	k__Bacteria	p__Bacillota	c__Clostridia	o__Clostridiales	f__Clostridiaceae	g__Clostridium	s__Clostridium species incertae sedis [ext_mOTU_v3_23670]	0	0	0	0	0	0	0.00350263	0	0	0	0	0
OTU768	k__Bacteria	p__Bacillota	c__Clostridia	o__Clostridiales	f__Clostridiaceae	g__Clostridium	s__Clostridium species incertae sedis [ext_mOTU_v3_17520]	0	0	0	0	0	0	0.00350263	0	0	0	0	0
OTU769	k__Bacteria	p__Bacillota	c__Clostridia	o__Clostridiales	f__Clostridiaceae	g__Clostridium	s__Clostridium species incertae sedis [ext_mOTU_v3_17472]	0	0	0	0	0	0	0.00350263	0.00228812	0	0	0	0
OTU770	k__Bacteria	p__Bacillota	c__Clostridia	o__Clostridiales	f__Clostridiaceae	g__Clostridium	s__Clostridium species incertae sedis [ext_mOTU_v3_17427]	0	0	0	0	0	0	0.00350263	0.00228812	0	0	0	0
OTU771	k__Bacteria	p__Bacillota	c__Clostridia	o__Clostridiales	f__Clostridiaceae	g__Clostridium	s__Clostridium species incertae sedis [ext_mOTU_v3_17404]	0	0	0	0	0	0	0.00350263	0	0	0	0	0
OTU772	k__Bacteria	p__Bacillota	c__Clostridia	o__Clostridiales	f__Clostridiaceae	g__Clostridium	s__Clostridium species incertae sedis [ext_mOTU_v3_16371]	0	0	0	0	0	0.00163359	0.0140105	0.00457624	0	0	0	0
OTU773	k__Bacteria	p__Bacillota	c__Clostridia	o__Clostridiales	f__Clostridiaceae	g__Clostridium	s__Clostridium sp. CAG:964 [ref_mOTU_v3_07656]	0	0	0	0	0	0	0.00350263	0.00228812	0	0	0	0
OTU774	k__Bacteria	p__Bacillota	c__Clostridia	o__Clostridiales	f__Clostridiaceae	g__Clostridium	s__Clostridium sp. CAG:914 [ref_mOTU_v3_07654]	0	0	0	0	0	0	0.00350263	0	0	0	0	0
OTU775	k__Bacteria	p__Bacillota	c__Clostridia	o__Clostridiales	f__Clostridiaceae	g__Clostridium	s__Clostridium sp. CAG:798 [ref_mOTU_v3_07653]	0	0	0	0	0	0	0.00350263	0.00228812	0	0	0	0
OTU776	k__Bacteria	p__Bacillota	c__Clostridia	o__Clostridiales	f__Clostridiaceae	g__Clostridium	s__Clostridium sp. CAG:798 [meta_mOTU_v3_12275]	0	0	0	0	0	0	0.0210158	0.00457624	0	0	0	0
OTU777	k__Bacteria	p__Bacillota	c__Clostridia	o__Clostridiales	f__Clostridiaceae	g__Clostridium	s__Clostridium sp. CAG:793 [ref_mOTU_v3_07652]	0	0	0	0	0	0	0	0.00457624	0	0	0	0
OTU778	k__Bacteria	p__Bacillota	c__Clostridia	o__Clostridiales	f__Clostridiaceae	g__Clostridium	s__Clostridium sp. CAG:780 [meta_mOTU_v3_12821]	0	0	0	0	0	0	0.00700525	0	0	0	0	0
OTU779	k__Bacteria	p__Bacillota	c__Clostridia	o__Clostridiales	f__Clostridiaceae	g__Clostridium	s__Clostridium sp. CAG:768 [ref_mOTU_v3_07650]	0	0	0	0	0	0	0.00350263	0	0	0	0	0
OTU780	k__Bacteria	p__Bacillota	c__Clostridia	o__Clostridiales	f__Clostridiaceae	g__Clostridium	s__Clostridium sp. CAG:7 [ref_mOTU_v3_07647]	0	0	0	0	0	0	0.00350263	0	0	0	0	0
OTU781	k__Bacteria	p__Bacillota	c__Clostridia	o__Clostridiales	f__Clostridiaceae	g__Clostridium	s__Clostridium sp. CAG:678 [ref_mOTU_v3_07646]	0	0	0	0	0	0	0.00350263	0.00457624	0	0	0	0
OTU782	k__Bacteria	p__Bacillota	c__Clostridia	o__Clostridiales	f__Clostridiaceae	g__Clostridium	s__Clostridium sp. CAG:628 [meta_mOTU_v3_12940]	0	0	0	0	0	0	0.00350263	0	0	0	0	0
OTU783	k__Bacteria	p__Bacillota	c__Clostridia	o__Clostridiales	f__Clostridiaceae	g__Clostridium	s__Clostridium sp. CAG:628 [meta_mOTU_v3_12644]	0	0	0	0	0	0	0.0105079	0.00457624	0	0	0	0
OTU784	k__Bacteria	p__Bacillota	c__Clostridia	o__Clostridiales	f__Clostridiaceae	g__Clostridium	s__Clostridium sp. CAG:609 [ref_mOTU_v3_07643]	0	0	0	0	0	0	0.00700525	0.00228812	0	0	0	0
OTU785	k__Bacteria	p__Bacillota	c__Clostridia	o__Clostridiales	f__Clostridiaceae	g__Clostridium	s__Clostridium sp. CAG:594 [meta_mOTU_v3_12571]	0	0	0	0	0	0	0.00350263	0.00228812	0	0	0	0
OTU786	k__Bacteria	p__Bacillota	c__Clostridia	o__Clostridiales	f__Clostridiaceae	g__Clostridium	s__Clostridium sp. CAG:58 [ref_mOTU_v3_07640]	0	0	0	0	0	0	0.00350263	0	0	0	0	0
OTU787	k__Bacteria	p__Bacillota	c__Clostridia	o__Clostridiales	f__Clostridiaceae	g__Clostridium	s__Clostridium sp. CAG:571 [ref_mOTU_v3_07639]	0	0	0	0	0	0	0.0175131	0.00228812	0	0	0	0
OTU788	k__Bacteria	p__Bacillota	c__Clostridia	o__Clostridiales	f__Clostridiaceae	g__Clostridium	s__Clostridium sp. CAG:568 [ref_mOTU_v3_07638]	0	0	0	0	0	0	0.0140105	0.00228812	0	0	0	0
OTU789	k__Bacteria	p__Bacillota	c__Clostridia	o__Clostridiales	f__Clostridiaceae	g__Clostridium	s__Clostridium sp. CAG:567 [ref_mOTU_v3_03617]	0	0	0	0	0	0	0	0.00228812	0	0	0	0
OTU790	k__Bacteria	p__Bacillota	c__Clostridia	o__Clostridiales	f__Clostridiaceae	g__Clostridium	s__Clostridium sp. CAG:533 [meta_mOTU_v3_12421]	0	0	0	0	0	0	0.0105079	0.00228812	0	0	0	0
OTU791	k__Bacteria	p__Bacillota	c__Clostridia	o__Clostridiales	f__Clostridiaceae	g__Clostridium	s__Clostridium sp. CAG:524 [meta_mOTU_v3_12495]	0	0	0	0	0	0	0.00700525	0.00228812	0	0	0	0
OTU792	k__Bacteria	p__Bacillota	c__Clostridia	o__Clostridiales	f__Clostridiaceae	g__Clostridium	s__Clostridium sp. CAG:492 [meta_mOTU_v3_12462]	0	0	0	0	0	0	0.00700525	0.00228812	0	0	0	0
OTU793	k__Bacteria	p__Bacillota	c__Clostridia	o__Clostridiales	f__Clostridiaceae	g__Clostridium	s__Clostridium sp. CAG:452 [ref_mOTU_v3_07631]	0	0	0	0	0	0	0	0.00228812	0	0	0	0
OTU794	k__Bacteria	p__Bacillota	c__Clostridia	o__Clostridiales	f__Clostridiaceae	g__Clostridium	s__Clostridium sp. CAG:452 [meta_mOTU_v3_12543]	0	0	0	0	0	0	0.00350263	0.00228812	0	0	0	0
OTU795	k__Bacteria	p__Bacillota	c__Clostridia	o__Clostridiales	f__Clostridiaceae	g__Clostridium	s__Clostridium sp. CAG:440 [ref_mOTU_v3_07628]	0	0	0	0	0	0	0	0.00228812	0	0	0	0
OTU796	k__Bacteria	p__Bacillota	c__Clostridia	o__Clostridiales	f__Clostridiaceae	g__Clostridium	s__Clostridium sp. CAG:440 [meta_mOTU_v3_12406]	0	0	0	0	0	0	0.00350263	0.00228812	0	0	0	0
OTU797	k__Bacteria	p__Bacillota	c__Clostridia	o__Clostridiales	f__Clostridiaceae	g__Clostridium	s__Clostridium sp. CAG:433 [meta_mOTU_v3_12886]	0	0	0	0	0	0	0.0105079	0.00228812	0	0	0	0
OTU798	k__Bacteria	p__Bacillota	c__Clostridia	o__Clostridiales	f__Clostridiaceae	g__Clostridium	s__Clostridium sp. CAG:413 [ref_mOTU_v3_07624]	0	0	0	0	0	0	0.00350263	0	0	0	0	0
OTU799	k__Bacteria	p__Bacillota	c__Clostridia	o__Clostridiales	f__Clostridiaceae	g__Clostridium	s__Clostridium sp. CAG:349 [ref_mOTU_v3_07622]	0	0	0	0	0	0	0.0245184	0.00457624	0	0	0	0
OTU800	k__Bacteria	p__Bacillota	c__Clostridia	o__Clostridiales	f__Clostridiaceae	g__Clostridium	s__Clostridium sp. CAG:343 [ref_mOTU_v3_07621]	0	0	0	0	0	0	0	0.00228812	0	0	0	0
OTU801	k__Bacteria	p__Bacillota	c__Clostridia	o__Clostridiales	f__Clostridiaceae	g__Clostridium	s__Clostridium sp. CAG:343 [meta_mOTU_v3_12430]	0	0	0	0	0	0	0.0385289	0.00686436	0	0	0	0
OTU802	k__Bacteria	p__Bacillota	c__Clostridia	o__Clostridiales	f__Clostridiaceae	g__Clostridium	s__Clostridium sp. CAG:306 [meta_mOTU_v3_12613]	0	0	0	0	0	0	0.00350263	0	0	0	0	0
OTU803	k__Bacteria	p__Bacillota	c__Clostridia	o__Clostridiales	f__Clostridiaceae	g__Clostridium	s__Clostridium sp. CAG:302 [meta_mOTU_v3_12499]	0	0	0	0	0	0	0.00700525	0	0	0	0	0
OTU804	k__Bacteria	p__Bacillota	c__Clostridia	o__Clostridiales	f__Clostridiaceae	g__Clostridium	s__Clostridium sp. CAG:273 [meta_mOTU_v3_12673]	0	0	0	0	0	0	0.0105079	0.00686436	0	0	0	0
OTU805	k__Bacteria	p__Bacillota	c__Clostridia	o__Clostridiales	f__Clostridiaceae	g__Clostridium	s__Clostridium sp. CAG:230 [ref_mOTU_v3_07616]	0	0	0	0	0	0	0.00350263	0.00228812	0	0	0	0
OTU806	k__Bacteria	p__Bacillota	c__Clostridia	o__Clostridiales	f__Clostridiaceae	g__Clostridium	s__Clostridium sp. CAG:226 [meta_mOTU_v3_12471]	0	0	0	0	0	0	0.00700525	0.00457624	0	0	0	0
OTU807	k__Bacteria	p__Bacillota	c__Clostridia	o__Clostridiales	f__Clostridiaceae	g__Clostridium	s__Clostridium sp. CAG:217 [meta_mOTU_v3_12270]	0	0	0	0	0	0	0.0175131	0.00686436	0	0	0	0
OTU808	k__Bacteria	p__Bacillota	c__Clostridia	o__Clostridiales	f__Clostridiaceae	g__Clostridium	s__Clostridium sp. CAG:167 [ref_mOTU_v3_07613]	0	0	0	0	0	0	0.00350263	0	0	0	0	0
OTU809	k__Bacteria	p__Bacillota	c__Clostridia	o__Clostridiales	f__Clostridiaceae	g__Clostridium	s__Clostridium sp. CAG:138 [meta_mOTU_v3_12233]	0	0	0	0	0	0	0.0210158	0.00915248	0	0	0	0
OTU810	k__Bacteria	p__Bacillota	c__Clostridia	o__Clostridiales	f__Clostridiaceae	g__Clostridium	s__Clostridium sp. CAG:127 [ref_mOTU_v3_07611]	0	0	0	0	0	0	0	0.00228812	0	0	0	0
OTU811	k__Bacteria	p__Bacillota	c__Clostridia	o__Clostridiales	f__Clostridiaceae	g__Clostridium	s__Clostridium sp. CAG:127 [meta_mOTU_v3_12306]	0	0	0	0	0	0	0.0105079	0.00457624	0	0	0	0
OTU812	k__Bacteria	p__Bacillota	c__Clostridia	o__Clostridiales	f__Clostridiaceae	g__Clostridium	s__Clostridium sp. CAG:1193 [ref_mOTU_v3_07609]	0	0	0	0	0	0	0	0.00228812	0	0	0	0
OTU813	k__Bacteria	p__Bacillota	c__Clostridia	o__Clostridiales	f__Clostridiaceae	g__Clostridium	s__Clostridium sp. CAG:1193 [meta_mOTU_v3_14109]	0	0	0	0	0	0	0.00350263	0.00228812	0	0	0	0
OTU814	k__Bacteria	p__Bacillota	c__Clostridia	o__Clostridiales	f__Clostridiaceae	g__Clostridium	s__Clostridium sp. CAG:1193 [meta_mOTU_v3_12245]	0	0	0	0	0	0	0.00350263	0.00228812	0	0	0	0
OTU815	k__Bacteria	p__Bacillota	c__Clostridia	o__Clostridiales	f__Clostridiaceae	g__Clostridium	s__Clostridium sp. AT4 [ref_mOTU_v3_09167]	0	0	0	0	0	0	0.00350263	0	0	0	0	0
OTU816	k__Bacteria	p__Bacillota	c__Clostridia	o__Clostridiales	f__Clostridiaceae	g__Clostridium	s__Clostridium sp. AT4 [meta_mOTU_v3_12609]	0	0	0	0	0	0	0.00350263	0	0	0	0	0
OTU817	k__Bacteria	p__Bacillota	c__Clostridia	o__Clostridiales	f__Clostridiaceae	g__Clostridium	s__Clostridium sp. 27_14 [meta_mOTU_v3_12513]	0	0	0	0	0	0	0.00350263	0	0	0	0	0
OTU818	k__Bacteria	p__Bacillota	c__Clostridia	o__Clostridiales	f__Clostridiaceae	g__Clostridium	s__Clostridium sp. 26_22 [ref_mOTU_v3_10411]	0	0	0	0	0	0	0.00350263	0	0	0	0	0
OTU819	k__Bacteria	p__Bacillota	c__Clostridia	o__Clostridiales	f__Clostridiaceae	g__Clostridium	s__Clostridium sp. [ref_mOTU_v3_03680]	0	0	0	0	0	0	0.028021	0.00457624	0	0	0	0
OTU820	k__Bacteria	p__Bacillota	c__Clostridia	o__Clostridiales	f__Clostridiaceae	g__Clostridium	s__Clostridium sp. [ref_mOTU_v3_03675]	0	0	0	0	0	0	0.00350263	0	0	0	0	0
OTU821	k__Bacteria	p__Bacillota	c__Clostridia	o__Clostridiales	f__Clostridiaceae	g__Clostridium	s__Clostridium sp. [ref_mOTU_v3_03622]	0	0	0	0	0	0.00163359	0.00700525	0.00228812	0	0	0	0
OTU822	k__Bacteria	p__Bacillota	c__Clostridia	o__Clostridiales	f__Clostridiaceae	g__Clostridium	s__Clostridium sp. [ref_mOTU_v3_03621]	0	0	0	0	0	0	0.00350263	0.00228812	0	0	0	0
OTU823	k__Bacteria	p__Bacillota	c__Clostridia	o__Clostridiales	f__Clostridiaceae	g__Clostridium	s__Clostridium sp. [ref_mOTU_v3_03620]	0	0	0	0	0	0	0.00350263	0.00228812	0	0	0	0
OTU824	k__Bacteria	p__Bacillota	c__Clostridia	o__Clostridiales	f__Clostridiaceae	g__Clostridium	s__Clostridium sp. [ref_mOTU_v3_03613]	0	0	0	0	0	0	0.00350263	0	0	0	0	0
OTU825	k__Bacteria	p__Bacillota	c__Clostridia	o__Clostridiales	f__Clostridiaceae	g__Clostridium	s__Clostridium sp. [ref_mOTU_v3_03612]	0	0	0	0	0	0	0.0140105	0	0	0	0	0
OTU826	k__Bacteria	p__Bacillota	c__Clostridia	o__Clostridiales	f__Clostridiaceae	g__Clostridium	s__Clostridium sp. [ref_mOTU_v3_03610]	0	0	0	0	0	0	0.00350263	0	0	0	0	0
OTU827	k__Bacteria	p__Bacillota	c__Clostridia	o__Clostridiales	f__Clostridiaceae	g__Clostridium	s__Clostridium sp. [ref_mOTU_v3_03607]	0	0	0	0	0	0	0	0.00228812	0	0	0	0
OTU828	k__Bacteria	p__Bacillota	c__Clostridia	o__Clostridiales	f__Clostridiaceae	g__Clostridium	s__Clostridium sp. [ref_mOTU_v3_03604]	0	0	0	0	0	0	0.00350263	0	0	0	0	0
OTU829	k__Bacteria	p__Bacillota	c__Clostridia	o__Clostridiales	f__Clostridiaceae	g__Clostridium	s__Clostridium saudiense/disporicum [ref_mOTU_v3_04336]	0	0	0	0	0	0.00163359	0.00350263	0	0	0	0	0
OTU830	k__Bacteria	p__Bacillota	c__Clostridia	o__Clostridiales	f__Clostridiaceae	g__Clostridium	s__Clostridium phoceensis [ref_mOTU_v3_08865]	0	0	0	0	0	0	0.00350263	0	0	0	0	0
OTU831	k__Bacteria	p__Bacillota	c__Clostridia	o__Clostridiales	f__Clostridiaceae	g__Clostridiaceae gen. incertae sedis	s__Clostridiaceae species incertae sedis [meta_mOTU_v3_12983]	0	0	0	0	0	0	0.00350263	0	0	0	0	0
OTU832	k__Bacteria	p__Bacillota	c__Clostridia	o__Clostridiales	f__Clostridiaceae	g__Butyricicoccus	s__Butyricicoccus species incertae sedis [meta_mOTU_v3_12617]	0	0	0	0	0	0	0.00350263	0.00228812	0	0	0	0
OTU833	k__Bacteria	p__Bacillota	c__Clostridia	o__Clostridiales	f__Clostridiaceae	g__Butyricicoccus	s__Butyricicoccus species incertae sedis [meta_mOTU_v3_12336]	0	0	0	0	0	0	0.0140105	0.00686436	0	0	0	0
OTU834	k__Bacteria	p__Bacillota	c__Clostridia	o__Clostridiales	f__Clostridiaceae	g__Butyricicoccus	s__Butyricicoccus sp. BB10 [meta_mOTU_v3_13554]	0	0	0	0	0	0	0.00350263	0.00228812	0	0	0	0
OTU835	k__Bacteria	p__Bacillota	c__Clostridia	o__Clostridia order incertae sedis	f__Clostridia fam. incertae sedis	g__Clostridia gen. incertae sedis	s__Clostridia species incertae sedis [meta_mOTU_v3_14185]	0	0	0	0	0	0	0.00350263	0.00457624	0	0	0	0
OTU836	k__Bacteria	p__Bacillota	c__Bacilli	o__Lactobacillales	f__Streptococcaceae	g__Streptococcus	s__Streptococcus thermophilus [ref_mOTU_v3_01348]	0	0	0	0	0	0	0.00350263	0	0	0	0	0
OTU837	k__Bacteria	p__Bacillota	c__Bacilli	o__Lactobacillales	f__Streptococcaceae	g__Streptococcus	s__Streptococcus suis [ref_mOTU_v3_00796]	0	0	0	0	0	0	0.00350263	0	0	0	0	0
OTU838	k__Bacteria	p__Bacillota	c__Bacilli	o__Lactobacillales	f__Streptococcaceae	g__Streptococcus	s__Streptococcus suis [ref_mOTU_v3_00795]	0	0	0	0	0	0	0.00700525	0	0	0	0	0
OTU839	k__Bacteria	p__Bacillota	c__Bacilli	o__Lactobacillales	f__Streptococcaceae	g__Streptococcus	s__Streptococcus species incertae sedis [ext_mOTU_v3_18325]	0	0	0	0	0	0.00326717	0.0455342	0.0137287	0	0	0	0
OTU840	k__Bacteria	p__Bacillota	c__Bacilli	o__Lactobacillales	f__Streptococcaceae	g__Streptococcus	s__Streptococcus salivarius [ref_mOTU_v3_01350]	0	0	0	0	0	0.00163359	0.00700525	0.00228812	0	0	0	0
OTU841	k__Bacteria	p__Bacillota	c__Bacilli	o__Lactobacillales	f__Streptococcaceae	g__Streptococcus	s__Streptococcus parasanguinis [ref_mOTU_v3_00312]	0	0	0	0	0	0.00163359	0.00350263	0	0	0	0	0
OTU842	k__Bacteria	p__Bacillota	c__Bacilli	o__Lactobacillales	f__Streptococcaceae	g__Lactococcus	s__Lactococcus lactis [ref_mOTU_v3_01301]	0	0	0	0	0	0	0.00350263	0	0	0	0	0
OTU843	k__Bacteria	p__Bacillota	c__Bacilli	o__Lactobacillales	f__Streptococcaceae	g__Lactococcus	s__Lactococcus lactis [ref_mOTU_v3_01300]	0	0	0	0	0	0	0.00350263	0.00228812	0	0	0	0
OTU844	k__Bacteria	p__Bacillota	c__Bacilli	o__Lactobacillales	f__Leuconostocaceae	g__Leuconostoc	s__Leuconostoc pseudomesenteroides [ref_mOTU_v3_02745]	0	0	0	0	0	0	0.00700525	0.00228812	0	0	0	0
OTU845	k__Bacteria	p__Bacillota	c__Bacilli	o__Lactobacillales	f__Leuconostocaceae	g__Leuconostoc	s__Leuconostoc citreum [ref_mOTU_v3_01925]	0	0	0	0	0	0	0.0105079	0	0	0	0	0
OTU846	k__Bacteria	p__Bacillota	c__Bacilli	o__Lactobacillales	f__Lactobacillaceae	g__Lactobacillus	s__Lactobacillus ruminis [ref_mOTU_v3_01239]	0	0	0	0	0	0	0.00700525	0.00228812	0	0	0	0
OTU847	k__Bacteria	p__Bacillota	c__Bacilli	o__Lactobacillales	f__Lactobacillaceae	g__Lactobacillus	s__Lactobacillus plantarum [ref_mOTU_v3_00930]	0	0	0	0	0	0	0.00350263	0.00228812	0	0	0	0
OTU848	k__Bacteria	p__Bacillota	c__Bacilli	o__Lactobacillales	f__Lactobacillaceae	g__Lactobacillus	s__Lactobacillus fermentum [ref_mOTU_v3_01407]	0	0	0	0	0	0	0	0.00228812	0	0	0	0
OTU849	k__Bacteria	p__Bacillota	c__Bacilli	o__Lactobacillales	f__Lactobacillaceae	g__Lactobacillus	s__Lactobacillus delbrueckii [ref_mOTU_v3_01298]	0	0	0	0	0	0	0.00350263	0	0	0	0	0
OTU850	k__Bacteria	p__Bacillota	c__Bacilli	o__Lactobacillales	f__Lactobacillaceae	g__Lactobacillus	s__Lactobacillus crispatus [ref_mOTU_v3_04069]	0	0	0	0	0	0	0.00350263	0	0	0	0	0
OTU851	k__Bacteria	p__Bacillota	c__Bacilli	o__Lactobacillales	f__Lactobacillaceae	g__Lactobacillus	s__Lactobacillus brevis [ref_mOTU_v3_00584]	0	0	0	0	0	0	0.00350263	0.00457624	0	0	0	0
OTU852	k__Bacteria	p__Bacillota	c__Bacilli	o__Lactobacillales	f__Enterococcaceae	g__Enterococcus	s__Enterococcus sp. 6C8_DIV0013 [ref_mOTU_v3_10666]	0	0	0	0	0	0	0.0140105	0.00457624	0	0	0	0
OTU853	k__Bacteria	p__Bacillota	c__Bacilli	o__Lactobacillales	f__Enterococcaceae	g__Enterococcus	s__Enterococcus sp. [ref_mOTU_v3_02783]	0	0	0	0	0	0	0	0	0.00307158	0.0398089	0	0
OTU854	k__Bacteria	p__Bacillota	c__Bacilli	o__Lactobacillales	f__Enterococcaceae	g__Enterococcus	s__Enterococcus aquimarinus [ref_mOTU_v3_10940]	0	0	0	0	0	0	0.00350263	0	0	0	0	0
OTU855	k__Bacteria	p__Bacillota	c__Bacilli	o__Lactobacillales	f__Carnobacteriaceae	g__Trichococcus	s__Trichococcus pasteurii [ref_mOTU_v3_04767]	0	0	0	0	0	0	0.0175131	0.00457624	0	0	0	0
OTU856	k__Bacteria	p__Bacillota	c__Bacilli	o__Lactobacillales	f__Carnobacteriaceae	g__Trichococcus	s__Trichococcus ilyis [ref_mOTU_v3_04765]	0	0	0	0	0	0	0.150613	0.0297456	0	0	0	0
OTU857	k__Bacteria	p__Bacillota	c__Bacilli	o__Lactobacillales	f__Carnobacteriaceae	g__Trichococcus	s__Trichococcus flocculiformis [ref_mOTU_v3_04766]	0	0	0	0	0	0	0.129597	0.0320337	0	0	0	0
OTU858	k__Bacteria	p__Bacillota	c__Bacilli	o__Lactobacillales	f__Carnobacteriaceae	g__Carnobacterium	s__Carnobacterium maltaromaticum [ref_mOTU_v3_01748]	0	0	0	0	0	0	0	0	0	0	0.0719424	0
OTU859	k__Bacteria	p__Bacillota	c__Bacilli	o__Bacillales	f__Staphylococcaceae	g__Staphylococcus	s__Staphylococcus sp. CAG:324 [ref_mOTU_v3_07714]	0	0	0	0	0	0	0.00350263	0.00228812	0	0	0	0
OTU860	k__Bacteria	p__Bacillota	c__Bacilli	o__Bacillales	f__Staphylococcaceae	g__Staphylococcus	s__Staphylococcus epidermidis [ref_mOTU_v3_00346]	0	0	0	0	0	0	0	0	0	0	0	0
OTU861	k__Bacteria	p__Bacillota	c__Bacilli	o__Bacillales	f__Bacillaceae	g__Bacillus	s__Bacillus subtilis [ref_mOTU_v3_00278]	0	0	0	0	0	0	0.00350263	0	0	0	0	0
OTU862	k__Bacteria	p__Bacillota	c__Bacilli	o__Bacillales	f__Bacillaceae	g__Bacillus	s__Bacillus sp. [ref_mOTU_v3_00817]	0	0	0	0	0	0	0.00350263	0	0	0	0	0
OTU863	k__Bacteria	p__Deinococcota	c__Deinococci	o__Thermales	f__Thermaceae	g__Thermus	s__Thermus thermophilus/parvatiensis [ref_mOTU_v3_04041]	0	0	0	0	0	0	0	0	0	0.0398089	0	0
OTU864	k__Bacteria	p__Deinococcota	c__Deinococci	o__Deinococcales	f__Deinococcaceae	g__Deinococcus	s__Deinococcus geothermalis [ref_mOTU_v3_10912]	0	0	0	0	0	0	0	0	0	0	0	0
OTU865	k__Bacteria	p__Chloroflexota	c__Dehalococcoidia	o__Dehalococcoidales	f__Dehalococcoidales fam. incertae sedis	g__Dehalococcoidales gen. incertae sedis	s__Dehalococcoidales species incertae sedis [meta_mOTU_v3_12342]	0	0	0	0	0	0	0.00350263	0	0	0	0	0
OTU866	k__Bacteria	p__Chloroflexota	c__Dehalococcoidia	o__Dehalococcoidales	f__Dehalococcoidales fam. incertae sedis	g__Dehalococcoidales gen. incertae sedis	s__Dehalococcoidales species incertae sedis [meta_mOTU_v3_12246]	0	0	0	0	0	0	0.00350263	0	0	0	0	0
OTU867	k__Bacteria	p__Chloroflexota	c__Chloroflexota class incertae sedis	o__Chloroflexota order incertae sedis	f__Chloroflexota fam. incertae sedis	g__Chloroflexota gen. incertae sedis	s__Chloroflexota species incertae sedis [ext_mOTU_v3_31515]	0	0	0	0	0	0	0	0	0	0	0	0
OTU868	k__Bacteria	p__Chloroflexota	c__Chloroflexota class incertae sedis	o__Chloroflexota order incertae sedis	f__Chloroflexota fam. incertae sedis	g__Chloroflexota gen. incertae sedis	s__Chloroflexota species incertae sedis [ext_mOTU_v3_22302]	0	0	0	0	0.0284143	0.0130687	0.0105079	0.00457624	0.00153579	0	0	0.00428275
OTU869	k__Bacteria	p__Chloroflexota	c__Chloroflexota class incertae sedis	o__Chloroflexota order incertae sedis	f__Chloroflexota fam. incertae sedis	g__Chloroflexota gen. incertae sedis	s__Chloroflexota species incertae sedis [ext_mOTU_v3_22133]	0	0	0	0	0.00167143	0	0	0	0	0	0	0
OTU870	k__Bacteria	p__Chloroflexota	c__Anaerolineae	o__Anaerolineae order incertae sedis	f__Anaerolineae fam. incertae sedis	g__Anaerolineae gen. incertae sedis	s__Anaerolineae species incertae sedis [ext_mOTU_v3_27124]	0	0	0	0	0	0	0.00350263	0.00228812	0	0	0	0
OTU871	k__Bacteria	p__Chloroflexota	c__Anaerolineae	o__Anaerolineae order incertae sedis	f__Anaerolineae fam. incertae sedis	g__Anaerolineae gen. incertae sedis	s__Anaerolineae species incertae sedis [ext_mOTU_v3_18419]	0	0	0	0	0	0.00163359	0.0455342	0.0160168	0	0	0	0
OTU872	k__Bacteria	p__Candidatus Saccharibacteria	c__Candidatus Saccharibacteria class incertae sedis	o__Candidatus Saccharibacteria order incertae sedis	f__Candidatus Saccharibacteria fam. incertae sedis	g__Candidatus Saccharibacteria gen. incertae sedis	s__Candidatus Saccharibacteria species incertae sedis [ext_mOTU_v3_27215]	0	0	0	0	0	0	0.00350263	0	0	0	0	0
OTU873	k__Bacteria	p__Candidatus Marinimicrobia	c__Candidatus Marinimicrobia class incertae sedis	o__Candidatus Marinimicrobia order incertae sedis	f__Candidatus Marinimicrobia fam. incertae sedis	g__Candidatus Marinimicrobia gen. incertae sedis	s__Candidatus Marinimicrobia species incertae sedis [ext_mOTU_v3_15238]	0	0	0	0	0.00501429	0.00326717	0.00700525	0.00228812	0.00153579	0	0	0.00428275
OTU874	k__Bacteria	p__Bacteroidota	c__Saprospiria	o__Saprospirales	f__Saprospirales fam. incertae sedis	g__Saprospirales gen. incertae sedis	s__Saprospirales species incertae sedis [ext_mOTU_v3_22193]	0	0	0	0	0	0	0	0	0	0	0	0.00214137
OTU875	k__Bacteria	p__Bacteroidota	c__Flavobacteriia	o__Flavobacteriales	f__Flavobacteriales fam. incertae sedis	g__Flavobacteriales gen. incertae sedis	s__Flavobacteriales species incertae sedis [meta_mOTU_v3_14323]	0	0	0	0	0	0	0	0.0251693	0.0107505	0	0	0.0128482
OTU876	k__Bacteria	p__Bacteroidota	c__Flavobacteriia	o__Flavobacteriales	f__Flavobacteriales fam. incertae sedis	g__Flavobacteriales gen. incertae sedis	s__Flavobacteriales species incertae sedis [ext_mOTU_v3_31605]	0	0	0	0	0	0	0	0.0114406	0	0.119427	0	0.00642412
OTU877	k__Bacteria	p__Bacteroidota	c__Flavobacteriia	o__Flavobacteriales	f__Flavobacteriales fam. incertae sedis	g__Flavobacteriales gen. incertae sedis	s__Flavobacteriales species incertae sedis [ext_mOTU_v3_31303]	0	0	0	0	0	0	0	0	0.00460737	0	0	0
OTU878	k__Bacteria	p__Bacteroidota	c__Flavobacteriia	o__Flavobacteriales	f__Flavobacteriales fam. incertae sedis	g__Flavobacteriales gen. incertae sedis	s__Flavobacteriales species incertae sedis [ext_mOTU_v3_22413]	0	0	0	0	0.00835715	0.00326717	0.028021	0.0274574	0.0261085	0	0	0.0299792
OTU879	k__Bacteria	p__Bacteroidota	c__Flavobacteriia	o__Flavobacteriales	f__Flavobacteriales fam. incertae sedis	g__Flavobacteriales gen. incertae sedis	s__Flavobacteriales species incertae sedis [ext_mOTU_v3_22275]	0	0	0	0.0488759	0.0133714	0.075145	0.0210158	0.0297456	0.00921475	0.0398089	0.0719424	0.0449688
OTU880	k__Bacteria	p__Bacteroidota	c__Flavobacteriia	o__Flavobacteriales	f__Flavobacteriales fam. incertae sedis	g__Flavobacteriales gen. incertae sedis	s__Flavobacteriales species incertae sedis [ext_mOTU_v3_22256]	0	0	0	0.0488759	0.00835715	0.0261374	0.0595447	0.0434743	0.270299	0.0398089	0	0.113493
OTU881	k__Bacteria	p__Bacteroidota	c__Flavobacteriia	o__Flavobacteriales	f__Flavobacteriales fam. incertae sedis	g__Flavobacteriales gen. incertae sedis	s__Flavobacteriales species incertae sedis [ext_mOTU_v3_22227]	0	0	0	0	0.0217286	0.00653435	0.00700525	0.00228812	0	0	0	0.0107069
OTU882	k__Bacteria	p__Bacteroidota	c__Flavobacteriia	o__Flavobacteriales	f__Flavobacteriales fam. incertae sedis	g__Flavobacteriales gen. incertae sedis	s__Flavobacteriales species incertae sedis [ext_mOTU_v3_22225]	0	0	0	0	0.00167143	0	0	0.00228812	0.00767896	0	0	0.00214137
OTU883	k__Bacteria	p__Bacteroidota	c__Flavobacteriia	o__Flavobacteriales	f__Flavobacteriales fam. incertae sedis	g__Flavobacteriales gen. incertae sedis	s__Flavobacteriales species incertae sedis [ext_mOTU_v3_22191]	0	0	0	0	0	0	0	0.00228812	0.00307158	0.0398089	0	0.00642412
OTU884	k__Bacteria	p__Bacteroidota	c__Flavobacteriia	o__Flavobacteriales	f__Flavobacteriales fam. incertae sedis	g__Flavobacteriales gen. incertae sedis	s__Flavobacteriales species incertae sedis [ext_mOTU_v3_22172]	0	0	0	0	0.00167143	0.00490076	0	0.00228812	0	0	0	0.00642412
OTU885	k__Bacteria	p__Bacteroidota	c__Flavobacteriia	o__Flavobacteriales	f__Flavobacteriales fam. incertae sedis	g__Flavobacteriales gen. incertae sedis	s__Flavobacteriales species incertae sedis [ext_mOTU_v3_22164]	0	0.121507	0	0.244379	0.00501429	0.0931144	0.718039	1.26075	0.195046	0.875796	0.719424	0.182017
OTU886	k__Bacteria	p__Bacteroidota	c__Flavobacteriia	o__Flavobacteriales	f__Flavobacteriales fam. incertae sedis	g__Flavobacteriales gen. incertae sedis	s__Flavobacteriales species incertae sedis [ext_mOTU_v3_22150]	0	0.121507	0	0.0977517	0.00167143	0.00980152	0.00350263	0.00228812	0.00153579	2.34873	2.01439	0.809439
OTU887	k__Bacteria	p__Bacteroidota	c__Flavobacteriia	o__Flavobacteriales	f__Flavobacteriales fam. incertae sedis	g__Flavobacteriales gen. incertae sedis	s__Flavobacteriales species incertae sedis [ext_mOTU_v3_22084]	0	0	0	0	0.00501429	0.00490076	0	0	0.00153579	0	0	0.00642412
OTU888	k__Bacteria	p__Bacteroidota	c__Flavobacteriia	o__Flavobacteriales	f__Flavobacteriales fam. incertae sedis	g__Flavobacteriales gen. incertae sedis	s__Flavobacteriales species incertae sedis [ext_mOTU_v3_22077]	0	0	0	0	0.177172	0.246672	0.0875657	0.096101	0.0138221	0.0796178	0	0.197006
OTU889	k__Bacteria	p__Bacteroidota	c__Flavobacteriia	o__Flavobacteriales	f__Flavobacteriales fam. incertae sedis	g__Flavobacteriales gen. incertae sedis	s__Flavobacteriales species incertae sedis [ext_mOTU_v3_22071]	0	0	0	0	0.00334286	0.0163359	0.0140105	0.0160168	0.00153579	0.0398089	0.215827	0.226986
OTU890	k__Bacteria	p__Bacteroidota	c__Flavobacteriia	o__Flavobacteriales	f__Flavobacteriales fam. incertae sedis	g__Flavobacteriales gen. incertae sedis	s__Flavobacteriales species incertae sedis [ext_mOTU_v3_22064]	0	0	0	0.0977517	0.177172	0.931144	0.259194	0.313472	0.219618	0.477707	0.431655	3.95083
OTU891	k__Bacteria	p__Bacteroidota	c__Flavobacteriia	o__Flavobacteriales	f__Flavobacteriales fam. incertae sedis	g__Flavobacteriales gen. incertae sedis	s__Flavobacteriales species incertae sedis [ext_mOTU_v3_21797]	0	0	0	0	0	0	0	0	0	0	0	0.119917
OTU892	k__Bacteria	p__Bacteroidota	c__Flavobacteriia	o__Flavobacteriales	f__Flavobacteriaceae	g__Tenacibaculum	s__Tenacibaculum species incertae sedis [ext_mOTU_v3_31543]	0	0	0	0	0	0	0	0.00228812	0	0.0398089	0.0719424	0.00428275
OTU893	k__Bacteria	p__Bacteroidota	c__Flavobacteriia	o__Flavobacteriales	f__Flavobacteriaceae	g__Psychroserpens	s__Psychroserpens burtonensis [ref_mOTU_v3_07026]	0	0.121507	0	0.0977517	0	0.00163359	0	0	0	0.0796178	0.0719424	0.00214137
OTU894	k__Bacteria	p__Bacteroidota	c__Flavobacteriia	o__Flavobacteriales	f__Flavobacteriaceae	g__Psychroflexus	s__Psychroflexus torquis [ref_mOTU_v3_02945]	0	0	0	0	0	0	0.00350263	0.00228812	0.00153579	0.199045	0.143885	0.00642412
OTU895	k__Bacteria	p__Bacteroidota	c__Flavobacteriia	o__Flavobacteriales	f__Flavobacteriaceae	g__Polaribacter	s__Polaribacter species incertae sedis [meta_mOTU_v3_13045]	0	0	0	0	0	0	0.00350263	0	0	0	0	0
OTU896	k__Bacteria	p__Bacteroidota	c__Flavobacteriia	o__Flavobacteriales	f__Flavobacteriaceae	g__Polaribacter	s__Polaribacter species incertae sedis [ext_mOTU_v3_31565]	0	0	0	0.0488759	0.00501429	0.0163359	0.105079	0.114406	0.0460737	0.0398089	0	0.0449688
OTU897	k__Bacteria	p__Bacteroidota	c__Flavobacteriia	o__Flavobacteriales	f__Flavobacteriaceae	g__Polaribacter	s__Polaribacter species incertae sedis [ext_mOTU_v3_31509]	0	0.486027	0	0.439883	0.0117	0.0147023	0.056042	0.0343218	0.00153579	0.159236	0	0.0364033
OTU898	k__Bacteria	p__Bacteroidota	c__Flavobacteriia	o__Flavobacteriales	f__Flavobacteriaceae	g__Polaribacter	s__Polaribacter species incertae sedis [ext_mOTU_v3_31508]	0	0.121507	0	0.293255	0	0.00490076	0	0.00228812	0	0.0398089	0.0719424	0.0449688
OTU899	k__Bacteria	p__Bacteroidota	c__Flavobacteriia	o__Flavobacteriales	f__Flavobacteriaceae	g__Polaribacter	s__Polaribacter species incertae sedis [ext_mOTU_v3_31404]	0	0.243013	0	0.0488759	0.00334286	0.00490076	0	0	0.00614317	0.35828	0.431655	0.0792308
OTU900	k__Bacteria	p__Bacteroidota	c__Flavobacteriia	o__Flavobacteriales	f__Flavobacteriaceae	g__Polaribacter	s__Polaribacter species incertae sedis [ext_mOTU_v3_31321]	0	0	0	0	0	0	0	0	0	0	0	0.00214137
OTU901	k__Bacteria	p__Bacteroidota	c__Flavobacteriia	o__Flavobacteriales	f__Flavobacteriaceae	g__Polaribacter	s__Polaribacter species incertae sedis [ext_mOTU_v3_28338]	0	0.121507	2.63158	0.195503	0.00167143	0.00163359	0	0.00228812	0	0	0	0
OTU902	k__Bacteria	p__Bacteroidota	c__Flavobacteriia	o__Flavobacteriales	f__Flavobacteriaceae	g__Polaribacter	s__Polaribacter species incertae sedis [ext_mOTU_v3_22403]	0	0.121507	2.63158	0.195503	0	0	0	0	0	0	0	0
OTU903	k__Bacteria	p__Bacteroidota	c__Flavobacteriia	o__Flavobacteriales	f__Flavobacteriaceae	g__Polaribacter	s__Polaribacter species incertae sedis [ext_mOTU_v3_22353]	0	0.36452	0	0.0977517	0.00334286	0.00326717	0.00700525	0.00228812	0.00307158	0.0796178	0.0719424	0.0192724
OTU904	k__Bacteria	p__Bacteroidota	c__Flavobacteriia	o__Flavobacteriales	f__Flavobacteriaceae	g__Polaribacter	s__Polaribacter species incertae sedis [ext_mOTU_v3_22163]	0	0.607533	0	0.0977517	0.0100286	0.0163359	0.0420315	0.0343218	0.0122863	0.119427	0.0719424	0.464678
OTU905	k__Bacteria	p__Bacteroidota	c__Flavobacteriia	o__Flavobacteriales	f__Flavobacteriaceae	g__Polaribacter	s__Polaribacter species incertae sedis [ext_mOTU_v3_22156]	0	0	0	0	0	0	0	0	0	0	0	0.0299792
OTU906	k__Bacteria	p__Bacteroidota	c__Flavobacteriia	o__Flavobacteriales	f__Flavobacteriaceae	g__Polaribacter	s__Polaribacter species incertae sedis [ext_mOTU_v3_21828]	0	0	0	0.0977517	0.00835715	0.0375725	0.0175131	0.0343218	0.00614317	0.0398089	0.28777	0.0813722
OTU907	k__Bacteria	p__Bacteroidota	c__Flavobacteriia	o__Flavobacteriales	f__Flavobacteriaceae	g__Polaribacter	s__Polaribacter species incertae sedis [ext_mOTU_v3_21827]	0	0.36452	2.63158	2.34604	0.469672	2.08609	3.60771	4.26963	0.466881	3.1051	4.60432	15.9618
OTU908	k__Bacteria	p__Bacteroidota	c__Flavobacteriia	o__Flavobacteriales	f__Flavobacteriaceae	g__Polaribacter	s__Polaribacter sp. Hel1_85 [ref_mOTU_v3_07559]	0	0	0	0	0	0	0	0	0	0	0	0.0107069
OTU909	k__Bacteria	p__Bacteroidota	c__Flavobacteriia	o__Flavobacteriales	f__Flavobacteriaceae	g__Polaribacter	s__Polaribacter sp. [ref_mOTU_v3_04077]	0	0	0	0	0	0.00163359	0	0	0	0	0	0
OTU910	k__Bacteria	p__Bacteroidota	c__Flavobacteriia	o__Flavobacteriales	f__Flavobacteriaceae	g__Polaribacter	s__Polaribacter atrinae [ref_mOTU_v3_07963]	0	0	0	0	0	0.00163359	0	0	0	0	0	0
OTU911	k__Bacteria	p__Bacteroidota	c__Flavobacteriia	o__Flavobacteriales	f__Flavobacteriaceae	g__Nonlabens	s__Nonlabens species incertae sedis [ext_mOTU_v3_22355]	0	0.607533	0	2.59042	0.00334286	0.00490076	0.0105079	0.00686436	0.00614317	0.0398089	0.0719424	0.00214137
OTU912	k__Bacteria	p__Bacteroidota	c__Flavobacteriia	o__Flavobacteriales	f__Flavobacteriaceae	g__Maribacter	s__Maribacter species incertae sedis [ext_mOTU_v3_31572]	0	0	0	0	0	0	0	0	0	0.119427	0.0719424	0.00428275
OTU913	k__Bacteria	p__Bacteroidota	c__Flavobacteriia	o__Flavobacteriales	f__Flavobacteriaceae	g__Maribacter	s__Maribacter antarcticus [ref_mOTU_v3_06942]	0	0	0	0	0	0	0	0.00228812	0.00153579	0.199045	0.0719424	0.00428275
OTU914	k__Bacteria	p__Bacteroidota	c__Flavobacteriia	o__Flavobacteriales	f__Flavobacteriaceae	g__Formosa	s__Formosa species incertae sedis [ext_mOTU_v3_22153]	0	0	0	0	0	0.00163359	0.0105079	0.00915248	0.00307158	0	0	0.119917
OTU915	k__Bacteria	p__Bacteroidota	c__Flavobacteriia	o__Flavobacteriales	f__Flavobacteriaceae	g__Formosa	s__Formosa sp. Hel1_33_131 [ref_mOTU_v3_07979]	0	0	0	0	0	0	0	0.00228812	0	0	0	0.00428275
OTU916	k__Bacteria	p__Bacteroidota	c__Flavobacteriia	o__Flavobacteriales	f__Flavobacteriaceae	g__Flavobacterium	s__Flavobacterium species incertae sedis [ext_mOTU_v3_31506]	40	60.1458	55.2632	35.0929	0.0167143	0.0212366	0	0.00228812	0.00153579	0.0398089	0	0.00214137
OTU917	k__Bacteria	p__Bacteroidota	c__Flavobacteriia	o__Flavobacteriales	f__Flavobacteriaceae	g__Flavobacterium	s__Flavobacterium species incertae sedis [ext_mOTU_v3_22321]	0	0	0	0.0488759	0	0	0	0	0	0	0	0
OTU918	k__Bacteria	p__Bacteroidota	c__Flavobacteriia	o__Flavobacteriales	f__Flavobacteriaceae	g__Flavobacterium	s__Flavobacterium species incertae sedis [ext_mOTU_v3_22289]	0	2.43013	0	1.46628	0	0.00490076	0	0	0	0	0	0
OTU919	k__Bacteria	p__Bacteroidota	c__Flavobacteriia	o__Flavobacteriales	f__Flavobacteriaceae	g__Flavobacterium	s__Flavobacterium sp. SCGC AAA160-P02 [ref_mOTU_v3_06513]	0	0	0	0.195503	0.00334286	0.00653435	0.248687	0.4622	0.542134	0.477707	2.44604	0.584595
OTU920	k__Bacteria	p__Bacteroidota	c__Flavobacteriia	o__Flavobacteriales	f__Flavobacteriaceae	g__Flavobacterium	s__Flavobacterium sp. ACAM 123 [ref_mOTU_v3_02948]	0	2.06561	0	0.488759	0	0	0	0	0	0	0	0
OTU921	k__Bacteria	p__Bacteroidota	c__Flavobacteriia	o__Flavobacteriales	f__Flavobacteriaceae	g__Flavobacterium	s__Flavobacterium indicum [ref_mOTU_v3_06636]	0	0	0	0	0	0	0.00700525	0	0	0	0	0
OTU922	k__Bacteria	p__Bacteroidota	c__Flavobacteriia	o__Flavobacteriales	f__Flavobacteriaceae	g__Flavobacterium	s__Flavobacterium gillisiae [ref_mOTU_v3_02946]	0	1.94411	0	0.58651	0.00334286	0.00490076	0	0	0	0	0	0
OTU923	k__Bacteria	p__Bacteroidota	c__Flavobacteriia	o__Flavobacteriales	f__Flavobacteriaceae	g__Flavobacterium	s__Flavobacterium frigoris [ref_mOTU_v3_02947]	0	0.36452	0	0.0977517	0	0	0	0	0	0	0	0
OTU924	k__Bacteria	p__Bacteroidota	c__Flavobacteriia	o__Flavobacteriales	f__Flavobacteriaceae	g__Flavobacterium	s__Flavobacterium frigidarium [ref_mOTU_v3_06877]	0	0	0	0	0	0	0	0	0	0.0398089	0	0
OTU925	k__Bacteria	p__Bacteroidota	c__Flavobacteriia	o__Flavobacteriales	f__Flavobacteriaceae	g__Flavobacteriaceae gen. incertae sedis	s__Flavobacteriaceae species incertae sedis [meta_mOTU_v3_13966]	0	0	0	0	0	0	0	0	0.00307158	0	0	0.0107069
OTU926	k__Bacteria	p__Bacteroidota	c__Flavobacteriia	o__Flavobacteriales	f__Flavobacteriaceae	g__Flavobacteriaceae gen. incertae sedis	s__Flavobacteriaceae species incertae sedis [meta_mOTU_v3_13875]	0	0	0	0.195503	0.600043	0.854366	0.521891	0.583471	0.304087	0.0398089	0.0719424	0.130624
OTU927	k__Bacteria	p__Bacteroidota	c__Flavobacteriia	o__Flavobacteriales	f__Flavobacteriaceae	g__Flavobacteriaceae gen. incertae sedis	s__Flavobacteriaceae species incertae sedis [meta_mOTU_v3_13622]	0	0	0	0.0977517	0.00668572	0.00163359	0.00700525	0.00457624	0.00767896	1.03503	1.65468	0.625281
OTU928	k__Bacteria	p__Bacteroidota	c__Flavobacteriia	o__Flavobacteriales	f__Flavobacteriaceae	g__Flavobacteriaceae gen. incertae sedis	s__Flavobacteriaceae species incertae sedis [meta_mOTU_v3_13604]	0	0	0	0	0.00668572	0.027771	0.0490368	0.0777961	0.167401	0	0	0.0385447
OTU929	k__Bacteria	p__Bacteroidota	c__Flavobacteriia	o__Flavobacteriales	f__Flavobacteriaceae	g__Flavobacteriaceae gen. incertae sedis	s__Flavobacteriaceae species incertae sedis [meta_mOTU_v3_13220]	0	0	0	0	0	0.00326717	0	0.00228812	0	0	0	0
OTU930	k__Bacteria	p__Bacteroidota	c__Flavobacteriia	o__Flavobacteriales	f__Flavobacteriaceae	g__Flavobacteriaceae gen. incertae sedis	s__Flavobacteriaceae species incertae sedis [meta_mOTU_v3_12899]	0	0	0	0	0	0.00163359	0.00350263	0.00457624	0.00153579	0	0	0.00642412
OTU931	k__Bacteria	p__Bacteroidota	c__Flavobacteriia	o__Flavobacteriales	f__Flavobacteriaceae	g__Flavobacteriaceae gen. incertae sedis	s__Flavobacteriaceae species incertae sedis [ext_mOTU_v3_31602]	0	0	0	0	0	0	0	0	0	0	0	0.00856549
OTU932	k__Bacteria	p__Bacteroidota	c__Flavobacteriia	o__Flavobacteriales	f__Flavobacteriaceae	g__Flavobacteriaceae gen. incertae sedis	s__Flavobacteriaceae species incertae sedis [ext_mOTU_v3_31568]	0	0	0	0	0	0	0	0	0	0.0398089	0	0
OTU933	k__Bacteria	p__Bacteroidota	c__Flavobacteriia	o__Flavobacteriales	f__Flavobacteriaceae	g__Flavobacteriaceae gen. incertae sedis	s__Flavobacteriaceae species incertae sedis [ext_mOTU_v3_31560]	0	0.121507	0	0.0488759	0	0	0	0	0	0.0398089	0	0.00428275
OTU934	k__Bacteria	p__Bacteroidota	c__Flavobacteriia	o__Flavobacteriales	f__Flavobacteriaceae	g__Flavobacteriaceae gen. incertae sedis	s__Flavobacteriaceae species incertae sedis [ext_mOTU_v3_31549]	0	0	0	0.146628	0.00501429	0.00653435	0.00700525	0.00457624	0.0107505	3.1449	5.46763	2.14137
OTU935	k__Bacteria	p__Bacteroidota	c__Flavobacteriia	o__Flavobacteriales	f__Flavobacteriaceae	g__Flavobacteriaceae gen. incertae sedis	s__Flavobacteriaceae species incertae sedis [ext_mOTU_v3_31544]	0	0	0	0	0	0.00163359	0	0	0	0.0398089	0	0.00214137
OTU936	k__Bacteria	p__Bacteroidota	c__Flavobacteriia	o__Flavobacteriales	f__Flavobacteriaceae	g__Flavobacteriaceae gen. incertae sedis	s__Flavobacteriaceae species incertae sedis [ext_mOTU_v3_31416]	0	0.243013	2.63158	0.0488759	0	0.00163359	0	0	0.00153579	0.0796178	0.0719424	0.00214137
OTU937	k__Bacteria	p__Bacteroidota	c__Flavobacteriia	o__Flavobacteriales	f__Flavobacteriaceae	g__Flavobacteriaceae gen. incertae sedis	s__Flavobacteriaceae species incertae sedis [ext_mOTU_v3_31275]	0	0	0	0	0	0	0	0	0	0.0398089	0	0.0385447
OTU938	k__Bacteria	p__Bacteroidota	c__Flavobacteriia	o__Flavobacteriales	f__Flavobacteriaceae	g__Flavobacteriaceae gen. incertae sedis	s__Flavobacteriaceae species incertae sedis [ext_mOTU_v3_30878]	0	0	0	0	0	0	0	0.00228812	0.00153579	0	0	0.00214137
OTU939	k__Bacteria	p__Bacteroidota	c__Flavobacteriia	o__Flavobacteriales	f__Flavobacteriaceae	g__Flavobacteriaceae gen. incertae sedis	s__Flavobacteriaceae species incertae sedis [ext_mOTU_v3_28390]	0	0	0	0	0	0.0114351	0.33275	0.0549149	0	0	0	0
OTU940	k__Bacteria	p__Bacteroidota	c__Flavobacteriia	o__Flavobacteriales	f__Flavobacteriaceae	g__Flavobacteriaceae gen. incertae sedis	s__Flavobacteriaceae species incertae sedis [ext_mOTU_v3_27334]	0	0	0	0	0	0.0179695	0.381786	0.0892367	0	0	0	0
OTU941	k__Bacteria	p__Bacteroidota	c__Flavobacteriia	o__Flavobacteriales	f__Flavobacteriaceae	g__Flavobacteriaceae gen. incertae sedis	s__Flavobacteriaceae species incertae sedis [ext_mOTU_v3_22379]	0	0	0	0	0	0	0	0	0	0	0	0.00428275
OTU942	k__Bacteria	p__Bacteroidota	c__Flavobacteriia	o__Flavobacteriales	f__Flavobacteriaceae	g__Flavobacteriaceae gen. incertae sedis	s__Flavobacteriaceae species incertae sedis [ext_mOTU_v3_22378]	0	0	0	0	0	0	0	0	0	0	0	0.00428275
OTU943	k__Bacteria	p__Bacteroidota	c__Flavobacteriia	o__Flavobacteriales	f__Flavobacteriaceae	g__Flavobacteriaceae gen. incertae sedis	s__Flavobacteriaceae species incertae sedis [ext_mOTU_v3_22369]	0	0	0	0	0.00167143	0.00326717	0	0	0	0	0	0.0449688
OTU944	k__Bacteria	p__Bacteroidota	c__Flavobacteriia	o__Flavobacteriales	f__Flavobacteriaceae	g__Flavobacteriaceae gen. incertae sedis	s__Flavobacteriaceae species incertae sedis [ext_mOTU_v3_22366]	0	0	0	0.0488759	0.117	0.0767786	0.0245184	0.0320337	0.0491453	0.0398089	0	0.0235551
OTU945	k__Bacteria	p__Bacteroidota	c__Flavobacteriia	o__Flavobacteriales	f__Flavobacteriaceae	g__Flavobacteriaceae gen. incertae sedis	s__Flavobacteriaceae species incertae sedis [ext_mOTU_v3_22348]	0	0	0	0	0.0986144	0.0212366	0.00700525	0.0114406	0	0	0	0
OTU946	k__Bacteria	p__Bacteroidota	c__Flavobacteriia	o__Flavobacteriales	f__Flavobacteriaceae	g__Flavobacteriaceae gen. incertae sedis	s__Flavobacteriaceae species incertae sedis [ext_mOTU_v3_22328]	0	0	0	0.0488759	0	0	0.00350263	0.00686436	0	0	0	0.00214137
OTU947	k__Bacteria	p__Bacteroidota	c__Flavobacteriia	o__Flavobacteriales	f__Flavobacteriaceae	g__Flavobacteriaceae gen. incertae sedis	s__Flavobacteriaceae species incertae sedis [ext_mOTU_v3_22327]	0	0	0	0	0	0	0.00350263	0.00457624	0	0	0	0
OTU948	k__Bacteria	p__Bacteroidota	c__Flavobacteriia	o__Flavobacteriales	f__Flavobacteriaceae	g__Flavobacteriaceae gen. incertae sedis	s__Flavobacteriaceae species incertae sedis [ext_mOTU_v3_22308]	0	0	0	0	0.00501429	0	0	0.00457624	0	0	0	0
OTU949	k__Bacteria	p__Bacteroidota	c__Flavobacteriia	o__Flavobacteriales	f__Flavobacteriaceae	g__Flavobacteriaceae gen. incertae sedis	s__Flavobacteriaceae species incertae sedis [ext_mOTU_v3_22298]	0	0	0	0	0.0117	0.00163359	0.00350263	0.00228812	0	0	0	0
OTU950	k__Bacteria	p__Bacteroidota	c__Flavobacteriia	o__Flavobacteriales	f__Flavobacteriaceae	g__Flavobacteriaceae gen. incertae sedis	s__Flavobacteriaceae species incertae sedis [ext_mOTU_v3_22261]	0	0	0	0.0488759	0.115329	0.263007	0.227671	0.276863	0.270299	0.0796178	0.215827	0.552474
OTU951	k__Bacteria	p__Bacteroidota	c__Flavobacteriia	o__Flavobacteriales	f__Flavobacteriaceae	g__Flavobacteriaceae gen. incertae sedis	s__Flavobacteriaceae species incertae sedis [ext_mOTU_v3_22259]	0	0	0	0.0488759	0.00501429	0.027771	0.0735552	0.0709317	0.367054	0.0398089	0.0719424	0.372599
OTU952	k__Bacteria	p__Bacteroidota	c__Flavobacteriia	o__Flavobacteriales	f__Flavobacteriaceae	g__Flavobacteriaceae gen. incertae sedis	s__Flavobacteriaceae species incertae sedis [ext_mOTU_v3_22239]	0	0	0	0	0	0	0	0	0	0	0	0.00642412
OTU953	k__Bacteria	p__Bacteroidota	c__Flavobacteriia	o__Flavobacteriales	f__Flavobacteriaceae	g__Flavobacteriaceae gen. incertae sedis	s__Flavobacteriaceae species incertae sedis [ext_mOTU_v3_22230]	0	0	0	0	0	0	0	0	0	0	0	0.0128482
OTU954	k__Bacteria	p__Bacteroidota	c__Flavobacteriia	o__Flavobacteriales	f__Flavobacteriaceae	g__Flavobacteriaceae gen. incertae sedis	s__Flavobacteriaceae species incertae sedis [ext_mOTU_v3_22220]	0	0	0	0.0488759	0.00334286	0.0147023	0.0140105	0.018305	0.0138221	0.159236	0.28777	0.100645
OTU955	k__Bacteria	p__Bacteroidota	c__Flavobacteriia	o__Flavobacteriales	f__Flavobacteriaceae	g__Flavobacteriaceae gen. incertae sedis	s__Flavobacteriaceae species incertae sedis [ext_mOTU_v3_22194]	0	0	0	0.0488759	0.0334286	0.0245038	0.00700525	0.00915248	0.0153579	0	0	0.00214137
OTU956	k__Bacteria	p__Bacteroidota	c__Flavobacteriia	o__Flavobacteriales	f__Flavobacteriaceae	g__Flavobacteriaceae gen. incertae sedis	s__Flavobacteriaceae species incertae sedis [ext_mOTU_v3_22161]	0	0	0	0	0	0.00816793	0.0315236	0.0503386	0.00460737	0.0398089	0	0.051393
OTU957	k__Bacteria	p__Bacteroidota	c__Flavobacteriia	o__Flavobacteriales	f__Flavobacteriaceae	g__Flavobacteriaceae gen. incertae sedis	s__Flavobacteriaceae species incertae sedis [ext_mOTU_v3_22158]	0	0	0	0.0488759	0.673586	2.09753	0.74606	0.750503	0.308694	0	0	0.0278379
OTU958	k__Bacteria	p__Bacteroidota	c__Flavobacteriia	o__Flavobacteriales	f__Flavobacteriaceae	g__Flavobacteriaceae gen. incertae sedis	s__Flavobacteriaceae species incertae sedis [ext_mOTU_v3_22154]	0	0	0	0.195503	0.576643	0.857633	2.3958	2.39109	2.72757	0.0398089	0	0.400437
OTU959	k__Bacteria	p__Bacteroidota	c__Flavobacteriia	o__Flavobacteriales	f__Flavobacteriaceae	g__Flavobacteriaceae gen. incertae sedis	s__Flavobacteriaceae species incertae sedis [ext_mOTU_v3_22142]	0	0	0	0.0977517	0.0819001	0.00490076	0.0525394	0.0549149	0.00460737	0	0	0.0149896
OTU960	k__Bacteria	p__Bacteroidota	c__Flavobacteriia	o__Flavobacteriales	f__Flavobacteriaceae	g__Flavobacteriaceae gen. incertae sedis	s__Flavobacteriaceae species incertae sedis [ext_mOTU_v3_22116]	0	0	0	0	0.00167143	0.0212366	0.0700525	0.102965	0.00767896	0.119427	0.143885	0.520354
OTU961	k__Bacteria	p__Bacteroidota	c__Flavobacteriia	o__Flavobacteriales	f__Flavobacteriaceae	g__Flavobacteriaceae gen. incertae sedis	s__Flavobacteriaceae species incertae sedis [ext_mOTU_v3_22115]	0	0	0	0.0488759	0.0250715	0.204198	0.122592	0.15788	0.210403	0.437898	0.28777	1.79661
OTU962	k__Bacteria	p__Bacteroidota	c__Flavobacteriia	o__Flavobacteriales	f__Flavobacteriaceae	g__Flavobacteriaceae gen. incertae sedis	s__Flavobacteriaceae species incertae sedis [ext_mOTU_v3_22078]	0	0	0	0.0488759	0.0133714	0.130687	0.945709	1.35457	1.08427	7.76274	6.90647	8.55265
OTU963	k__Bacteria	p__Bacteroidota	c__Flavobacteriia	o__Flavobacteriales	f__Flavobacteriaceae	g__Flavobacteriaceae gen. incertae sedis	s__Flavobacteriaceae species incertae sedis [ext_mOTU_v3_22075]	0	0	0	0.146628	0.267429	1.82472	2.65149	3.28574	1.84756	0.199045	0.215827	1.28268
OTU964	k__Bacteria	p__Bacteroidota	c__Flavobacteriia	o__Flavobacteriales	f__Flavobacteriaceae	g__Flavobacteriaceae gen. incertae sedis	s__Flavobacteriaceae species incertae sedis [ext_mOTU_v3_22073]	0	0	0	0	0.00668572	0.0114351	0.0105079	0.00915248	0.036859	0	0	0.00214137
OTU965	k__Bacteria	p__Bacteroidota	c__Flavobacteriia	o__Flavobacteriales	f__Flavobacteriaceae	g__Flavobacteriaceae gen. incertae sedis	s__Flavobacteriaceae species incertae sedis [ext_mOTU_v3_21812]	0	0	0	0	0.0100286	0.00326717	0.0105079	0.00686436	0.00460737	0	0	0
OTU966	k__Bacteria	p__Bacteroidota	c__Flavobacteriia	o__Flavobacteriales	f__Flavobacteriaceae	g__Flavobacteriaceae gen. incertae sedis	s__Flavobacteriaceae species incertae sedis [ext_mOTU_v3_21811]	0	0	0	0	0.469672	0.235236	0.108581	0.123558	0.0952191	0.0398089	0	0.0214137
OTU967	k__Bacteria	p__Bacteroidota	c__Flavobacteriia	o__Flavobacteriales	f__Flavobacteriaceae	g__Flavobacteriaceae gen. incertae sedis	s__Flavobacteriaceae species incertae sedis [ext_mOTU_v3_21810]	0	0	0	0.293255	3.276	1.4931	1.6007	1.8099	1.27624	0.278662	0.28777	0.738774
OTU968	k__Bacteria	p__Bacteroidota	c__Flavobacteriia	o__Flavobacteriales	f__Flavobacteriaceae	g__Flavobacteriaceae gen. incertae sedis	s__Flavobacteriaceae species incertae sedis [ext_mOTU_v3_21804]	0	0	0	0	0	0.00163359	0.00350263	0.00228812	0	1.3535	1.29496	2.01289
OTU969	k__Bacteria	p__Bacteroidota	c__Flavobacteriia	o__Flavobacteriales	f__Flavobacteriaceae	g__Flavobacteriaceae gen. incertae sedis	s__Flavobacteriaceae species incertae sedis [ext_mOTU_v3_15133]	0	0	0	0	0.0601715	0.0179695	0.0245184	0.0251693	0.0383948	0	0	0.0128482
OTU970	k__Bacteria	p__Bacteroidota	c__Flavobacteriia	o__Flavobacteriales	f__Flavobacteriaceae	g__Cloacibacterium	s__Cloacibacterium normanense [ref_mOTU_v3_06094]	0	0	0	0	0	0.00816793	0.192644	0.0320337	0	0	0	0
OTU971	k__Bacteria	p__Bacteroidota	c__Flavobacteriia	o__Flavobacteriales	f__Flavobacteriaceae	g__Chryseobacterium	s__Chryseobacterium species incertae sedis [ext_mOTU_v3_18430]	0	0	0	0	0	0	0.00350263	0	0	0	0	0
OTU972	k__Bacteria	p__Bacteroidota	c__Flavobacteriia	o__Flavobacteriales	f__Flavobacteriaceae	g__Chryseobacterium	s__Chryseobacterium species incertae sedis [ext_mOTU_v3_18327]	0	0	0	0	0	0.00326717	0.0525394	0.00915248	0	0	0	0
OTU973	k__Bacteria	p__Bacteroidota	c__Flavobacteriia	o__Flavobacteriales	f__Cryomorphaceae	g__Cryomorphaceae gen. incertae sedis	s__Cryomorphaceae bacterium ASP10-05a [ref_mOTU_v3_08797]	0	0	0	0	0	0	0	0.00915248	0.00153579	0	0	0
OTU974	k__Bacteria	p__Bacteroidota	c__Cytophagia	o__Cytophagales	f__Flammeovirgaceae	g__Flammeovirgaceae gen. incertae sedis	s__Flammeovirgaceae species incertae sedis [ext_mOTU_v3_22246]	0	0	0	0.146628	0.615086	0.0931144	0.129597	0.173897	0.284121	0	0	0.0599585
OTU975	k__Bacteria	p__Bacteroidota	c__Cytophagia	o__Cytophagales	f__Flammeovirgaceae	g__Flammeovirgaceae gen. incertae sedis	s__Flammeovirgaceae species incertae sedis [ext_mOTU_v3_22195]	0	0	0	0.0977517	0.122014	0.00653435	0.0210158	0.0297456	0.0199653	0	0	0.0321206
OTU976	k__Bacteria	p__Bacteroidota	c__Cytophagia	o__Cytophagales	f__Flammeovirgaceae	g__Flammeovirgaceae gen. incertae sedis	s__Flammeovirgaceae species incertae sedis [ext_mOTU_v3_22080]	0	0	0	0	0.1872	0.17316	0.0630473	0.0800842	0.191974	0	0	0.0278379
OTU977	k__Bacteria	p__Bacteroidota	c__Chitinophagia	o__Chitinophagales	f__Chitinophagaceae	g__Sediminibacterium	s__Sediminibacterium sp. C3 [ref_mOTU_v3_03750]	0	0	0	0	0	0	0.00350263	0	0	0	0	0
OTU978	k__Bacteria	p__Bacteroidota	c__Chitinophagia	o__Chitinophagales	f__Chitinophagaceae	g__Chitinophagaceae gen. incertae sedis	s__Chitinophagaceae species incertae sedis [ext_mOTU_v3_19213]	0	0	0	0	0	0	0.00350263	0	0	0	0	0
OTU979	k__Bacteria	p__Bacteroidota	c__Bacteroidia	o__Bacteroidia order incertae sedis	f__Bacteroidia fam. incertae sedis	g__Bacteroidia gen. incertae sedis	s__Bacteroidia species incertae sedis [ext_mOTU_v3_18366]	0	0	0	0	0	0	0.00350263	0	0	0	0	0
OTU980	k__Bacteria	p__Bacteroidota	c__Bacteroidia	o__Bacteroidia order incertae sedis	f__Bacteroidia fam. incertae sedis	g__Bacteroidia gen. incertae sedis	s__Bacteroidia bacterium 43-41 [ref_mOTU_v3_10341]	0	0	0	0	0	0	0.00350263	0.00228812	0	0	0	0
OTU981	k__Bacteria	p__Bacteroidota	c__Bacteroidia	o__Bacteroidales	f__Tannerellaceae	g__Parabacteroides	s__Parabacteroides merdae [ref_mOTU_v3_05401]	0	0	0	0	0	0	0.0175131	0.00457624	0	0	0	0
OTU982	k__Bacteria	p__Bacteroidota	c__Bacteroidia	o__Bacteroidales	f__Tannerellaceae	g__Parabacteroides	s__Parabacteroides johnsonii [ref_mOTU_v3_05400]	0	0	0	0	0	0	0.00350263	0.00228812	0	0	0	0
OTU983	k__Bacteria	p__Bacteroidota	c__Bacteroidia	o__Bacteroidales	f__Tannerellaceae	g__Parabacteroides	s__Parabacteroides goldsteinii [ref_mOTU_v3_01679]	0	0	0	0	0	0	0.00350263	0	0	0	0	0
OTU984	k__Bacteria	p__Bacteroidota	c__Bacteroidia	o__Bacteroidales	f__Tannerellaceae	g__Parabacteroides	s__Parabacteroides distasonis [ref_mOTU_v3_03640]	0	0	0	0	0	0.00163359	0.0490368	0.00686436	0	0	0	0
OTU985	k__Bacteria	p__Bacteroidota	c__Bacteroidia	o__Bacteroidales	f__Tannerellaceae	g__Parabacteroides	s__Parabacteroides chartae [ref_mOTU_v3_01170]	0	0	0	0	0.00167143	0.019603	1.29597	0.247117	0	0.0398089	0	0.00214137
OTU986	k__Bacteria	p__Bacteroidota	c__Bacteroidia	o__Bacteroidales	f__Rikenellaceae	g__Rikenellaceae gen. [Tidjanibacter/Alistipes]	s__Rikenellaceae sp. [ref_mOTU_v3_03593]	0	0	0	0	0	0.00163359	0.00700525	0.00228812	0	0	0	0
OTU987	k__Bacteria	p__Bacteroidota	c__Bacteroidia	o__Bacteroidales	f__Rikenellaceae	g__Alistipes	s__Alistipes species incertae sedis [meta_mOTU_v3_12985]	0	0	0	0	0	0.00163359	0.0140105	0.00228812	0	0	0	0
OTU988	k__Bacteria	p__Bacteroidota	c__Bacteroidia	o__Bacteroidales	f__Rikenellaceae	g__Alistipes	s__Alistipes species incertae sedis [meta_mOTU_v3_12973]	0	0	0	0	0	0	0.00350263	0	0	0	0	0
OTU989	k__Bacteria	p__Bacteroidota	c__Bacteroidia	o__Bacteroidales	f__Rikenellaceae	g__Alistipes	s__Alistipes species incertae sedis [meta_mOTU_v3_12829]	0	0	0	0	0	0	0.00350263	0	0	0	0	0
OTU990	k__Bacteria	p__Bacteroidota	c__Bacteroidia	o__Bacteroidales	f__Rikenellaceae	g__Alistipes	s__Alistipes species incertae sedis [ext_mOTU_v3_26320]	0	0	0	0	0	0	0	0.00228812	0	0	0	0
OTU991	k__Bacteria	p__Bacteroidota	c__Bacteroidia	o__Bacteroidales	f__Rikenellaceae	g__Alistipes	s__Alistipes species incertae sedis [ext_mOTU_v3_17843]	0	0	0	0	0	0	0	0.00228812	0	0	0	0
OTU992	k__Bacteria	p__Bacteroidota	c__Bacteroidia	o__Bacteroidales	f__Rikenellaceae	g__Alistipes	s__Alistipes species incertae sedis [ext_mOTU_v3_17732]	0	0	0	0	0	0	0.0105079	0.00228812	0	0	0	0
OTU993	k__Bacteria	p__Bacteroidota	c__Bacteroidia	o__Bacteroidales	f__Rikenellaceae	g__Alistipes	s__Alistipes sp. ZOR0009 [ref_mOTU_v3_07989]	0	0	0	0	0	0	0.00350263	0	0	0	0	0
OTU994	k__Bacteria	p__Bacteroidota	c__Bacteroidia	o__Bacteroidales	f__Rikenellaceae	g__Alistipes	s__Alistipes shahii [ref_mOTU_v3_01014]	0	0	0	0	0	0	0.0420315	0.00228812	0	0	0	0
OTU995	k__Bacteria	p__Bacteroidota	c__Bacteroidia	o__Bacteroidales	f__Rikenellaceae	g__Alistipes	s__Alistipes senegalensis [ref_mOTU_v3_01017]	0	0	0	0	0	0	0.00700525	0.00228812	0	0	0	0
OTU996	k__Bacteria	p__Bacteroidota	c__Bacteroidia	o__Bacteroidales	f__Rikenellaceae	g__Alistipes	s__Alistipes putredinis [ref_mOTU_v3_03683]	0	0	0	0	0	0	0.150613	0.0343218	0	0	0	0
OTU997	k__Bacteria	p__Bacteroidota	c__Bacteroidia	o__Bacteroidales	f__Rikenellaceae	g__Alistipes	s__Alistipes obesi [ref_mOTU_v3_06695]	0	0	0	0	0	0	0.0175131	0.00457624	0	0	0	0
OTU998	k__Bacteria	p__Bacteroidota	c__Bacteroidia	o__Bacteroidales	f__Rikenellaceae	g__Alistipes	s__Alistipes indistinctus [ref_mOTU_v3_11860]	0	0	0	0	0	0	0.00350263	0.00228812	0	0	0	0
OTU999	k__Bacteria	p__Bacteroidota	c__Bacteroidia	o__Bacteroidales	f__Rikenellaceae	g__Alistipes	s__Alistipes ihumii [ref_mOTU_v3_07379]	0	0	0	0	0	0	0.00350263	0.00228812	0	0	0	0
OTU1000	k__Bacteria	p__Bacteroidota	c__Bacteroidia	o__Bacteroidales	f__Rikenellaceae	g__Alistipes	s__Alistipes finegoldii/onderdonkii [ref_mOTU_v3_03069]	0	0	0	0	0	0	0.0350263	0.00686436	0	0	0	0
OTU1001	k__Bacteria	p__Bacteroidota	c__Bacteroidia	o__Bacteroidales	f__Rikenellaceae	g__Alistipes	s__Alistipes finegoldii [ref_mOTU_v3_03682]	0	0	0	0	0	0.00163359	0.028021	0.00686436	0	0	0	0
OTU1002	k__Bacteria	p__Bacteroidota	c__Bacteroidia	o__Bacteroidales	f__Prevotellaceae	g__Prevotellamassilia	s__Prevotellamassilia timonensis [ref_mOTU_v3_03646]	0	0	0	0	0	0	0.0105079	0.00457624	0	0	0	0
OTU1003	k__Bacteria	p__Bacteroidota	c__Bacteroidia	o__Bacteroidales	f__Prevotellaceae	g__Prevotella	s__Prevotella stercorea [ref_mOTU_v3_00717]	0	0	0	0	0	0	0.00350263	0	0	0	0	0
OTU1004	k__Bacteria	p__Bacteroidota	c__Bacteroidia	o__Bacteroidales	f__Prevotellaceae	g__Prevotella	s__Prevotella species incertae sedis [meta_mOTU_v3_13930]	0	0	0	0	0	0	0.0105079	0	0	0	0	0
OTU1005	k__Bacteria	p__Bacteroidota	c__Bacteroidia	o__Bacteroidales	f__Prevotellaceae	g__Prevotella	s__Prevotella species incertae sedis [meta_mOTU_v3_13106]	0	0	0	0	0	0	0.00350263	0	0	0	0	0
OTU1006	k__Bacteria	p__Bacteroidota	c__Bacteroidia	o__Bacteroidales	f__Prevotellaceae	g__Prevotella	s__Prevotella species incertae sedis [meta_mOTU_v3_12765]	0	0	0	0	0	0	0.00350263	0	0	0	0	0
OTU1007	k__Bacteria	p__Bacteroidota	c__Bacteroidia	o__Bacteroidales	f__Prevotellaceae	g__Prevotella	s__Prevotella species incertae sedis [meta_mOTU_v3_12560]	0	0	0	0	0	0	0.0140105	0.00457624	0	0	0	0
OTU1008	k__Bacteria	p__Bacteroidota	c__Bacteroidia	o__Bacteroidales	f__Prevotellaceae	g__Prevotella	s__Prevotella species incertae sedis [meta_mOTU_v3_12510]	0	0	0	0	0	0	0.0455342	0.0114406	0	0	0	0
OTU1009	k__Bacteria	p__Bacteroidota	c__Bacteroidia	o__Bacteroidales	f__Prevotellaceae	g__Prevotella	s__Prevotella species incertae sedis [meta_mOTU_v3_12427]	0	0	0	0	0	0	0.00350263	0	0	0	0	0
OTU1010	k__Bacteria	p__Bacteroidota	c__Bacteroidia	o__Bacteroidales	f__Prevotellaceae	g__Prevotella	s__Prevotella species incertae sedis [meta_mOTU_v3_12332]	0	0	0	0	0	0.00163359	0.0140105	0.00457624	0	0	0	0
OTU1011	k__Bacteria	p__Bacteroidota	c__Bacteroidia	o__Bacteroidales	f__Prevotellaceae	g__Prevotella	s__Prevotella species incertae sedis [meta_mOTU_v3_12281]	0	0	0	0	0	0.00163359	0.0105079	0.00457624	0	0	0	0
OTU1012	k__Bacteria	p__Bacteroidota	c__Bacteroidia	o__Bacteroidales	f__Prevotellaceae	g__Prevotella	s__Prevotella species incertae sedis [ext_mOTU_v3_18552]	0	0	0	0	0	0	0.00350263	0	0	0	0	0
OTU1013	k__Bacteria	p__Bacteroidota	c__Bacteroidia	o__Bacteroidales	f__Prevotellaceae	g__Prevotella	s__Prevotella species incertae sedis [ext_mOTU_v3_18416]	0	0	0	0	0	0	0.00700525	0.00228812	0	0	0	0
OTU1014	k__Bacteria	p__Bacteroidota	c__Bacteroidia	o__Bacteroidales	f__Prevotellaceae	g__Prevotella	s__Prevotella species incertae sedis [ext_mOTU_v3_17627]	0	0	0	0	0	0	0.00350263	0.00228812	0	0	0	0
OTU1015	k__Bacteria	p__Bacteroidota	c__Bacteroidia	o__Bacteroidales	f__Prevotellaceae	g__Prevotella	s__Prevotella species incertae sedis [ext_mOTU_v3_17541]	0	0	0	0	0	0	0.00700525	0.00457624	0	0	0	0
OTU1016	k__Bacteria	p__Bacteroidota	c__Bacteroidia	o__Bacteroidales	f__Prevotellaceae	g__Prevotella	s__Prevotella sp. CAG:485 [ref_mOTU_v3_07698]	0	0	0	0	0	0	0.00700525	0	0	0	0	0
OTU1017	k__Bacteria	p__Bacteroidota	c__Bacteroidia	o__Bacteroidales	f__Prevotellaceae	g__Prevotella	s__Prevotella sp. CAG:485 [meta_mOTU_v3_12826]	0	0	0	0	0	0	0.00350263	0	0	0	0	0
OTU1018	k__Bacteria	p__Bacteroidota	c__Bacteroidia	o__Bacteroidales	f__Prevotellaceae	g__Prevotella	s__Prevotella sp. CAG:279 [meta_mOTU_v3_12279]	0	0	0	0	0	0	0.0140105	0.00228812	0	0	0	0
OTU1019	k__Bacteria	p__Bacteroidota	c__Bacteroidia	o__Bacteroidales	f__Prevotellaceae	g__Prevotella	s__Prevotella sp. [ref_mOTU_v3_03647]	0	0	0	0	0	0	0.00350263	0	0	0	0	0
OTU1020	k__Bacteria	p__Bacteroidota	c__Bacteroidia	o__Bacteroidales	f__Prevotellaceae	g__Prevotella	s__Prevotella paludivivens [ref_mOTU_v3_02400]	0	0	0	0	0	0	0	0.00228812	0	0	0	0
OTU1021	k__Bacteria	p__Bacteroidota	c__Bacteroidia	o__Bacteroidales	f__Prevotellaceae	g__Prevotella	s__Prevotella copri [ref_mOTU_v3_03701]	0	0	0	0	0	0.00326717	0.0735552	0.018305	0	0	0	0
OTU1022	k__Bacteria	p__Bacteroidota	c__Bacteroidia	o__Bacteroidales	f__Prevotellaceae	g__Paraprevotella	s__Paraprevotella clara [ref_mOTU_v3_03698]	0	0	0	0	0	0	0.0140105	0.00228812	0	0	0	0
OTU1023	k__Bacteria	p__Bacteroidota	c__Bacteroidia	o__Bacteroidales	f__Paludibacteraceae	g__Paludibacter	s__Paludibacter sp. 47-17 [ref_mOTU_v3_10393]	0	0	0	0	0	0	0.00350263	0	0	0	0	0
OTU1024	k__Bacteria	p__Bacteroidota	c__Bacteroidia	o__Bacteroidales	f__Odoribacteraceae	g__Odoribacter	s__Odoribacter splanchnicus [ref_mOTU_v3_03697]	0	0	0	0	0	0	0.00700525	0.00228812	0	0	0	0
OTU1025	k__Bacteria	p__Bacteroidota	c__Bacteroidia	o__Bacteroidales	f__Odoribacteraceae	g__Odoribacter	s__Odoribacter laneus [ref_mOTU_v3_03696]	0	0	0	0	0	0	0.00350263	0	0	0	0	0
OTU1026	k__Bacteria	p__Bacteroidota	c__Bacteroidia	o__Bacteroidales	f__Muribaculaceae	g__Muribaculaceae gen. incertae sedis	s__Muribaculaceae species incertae sedis [ext_mOTU_v3_18849]	0	0	0	0	0	0	0.00350263	0	0	0	0	0
OTU1027	k__Bacteria	p__Bacteroidota	c__Bacteroidia	o__Bacteroidales	f__Dysgonamonadaceae	g__Dysgonomonas	s__Dysgonomonas mossii [ref_mOTU_v3_05979]	0	0	0	0	0	0	0.00350263	0	0	0	0	0
OTU1028	k__Bacteria	p__Bacteroidota	c__Bacteroidia	o__Bacteroidales	f__Barnesiellaceae	g__Coprobacter	s__Coprobacter fastidiosus [ref_mOTU_v3_03667]	0	0	0	0	0	0.00163359	0.00350263	0	0	0	0	0
OTU1029	k__Bacteria	p__Bacteroidota	c__Bacteroidia	o__Bacteroidales	f__Barnesiellaceae	g__Barnesiella	s__Barnesiella intestinihominis [ref_mOTU_v3_03595]	0	0	0	0	0	0.00163359	0.0525394	0.00686436	0	0	0	0
OTU1030	k__Bacteria	p__Bacteroidota	c__Bacteroidia	o__Bacteroidales	f__Bacteroidales fam. incertae sedis	g__Bacteroidales gen. incertae sedis	s__Bacteroidales species incertae sedis [meta_mOTU_v3_13501]	0	0	0	0	0	0	0.00350263	0	0	0	0	0
OTU1031	k__Bacteria	p__Bacteroidota	c__Bacteroidia	o__Bacteroidales	f__Bacteroidales fam. incertae sedis	g__Bacteroidales gen. incertae sedis	s__Bacteroidales species incertae sedis [meta_mOTU_v3_13286]	0	0	0	0	0	0	0.00350263	0	0	0	0	0
OTU1032	k__Bacteria	p__Bacteroidota	c__Bacteroidia	o__Bacteroidales	f__Bacteroidales fam. incertae sedis	g__Bacteroidales gen. incertae sedis	s__Bacteroidales species incertae sedis [meta_mOTU_v3_13261]	0	0	0	0	0	0	0.00350263	0	0	0	0	0
OTU1033	k__Bacteria	p__Bacteroidota	c__Bacteroidia	o__Bacteroidales	f__Bacteroidales fam. incertae sedis	g__Bacteroidales gen. incertae sedis	s__Bacteroidales species incertae sedis [meta_mOTU_v3_13098]	0	0	0	0	0	0	0.00350263	0	0	0	0	0
OTU1034	k__Bacteria	p__Bacteroidota	c__Bacteroidia	o__Bacteroidales	f__Bacteroidales fam. incertae sedis	g__Bacteroidales gen. incertae sedis	s__Bacteroidales species incertae sedis [meta_mOTU_v3_13042]	0	0	0	0	0	0	0.00350263	0.00228812	0	0	0	0
OTU1035	k__Bacteria	p__Bacteroidota	c__Bacteroidia	o__Bacteroidales	f__Bacteroidales fam. incertae sedis	g__Bacteroidales gen. incertae sedis	s__Bacteroidales species incertae sedis [meta_mOTU_v3_12955]	0	0	0	0	0	0	0.00350263	0	0	0	0	0
OTU1036	k__Bacteria	p__Bacteroidota	c__Bacteroidia	o__Bacteroidales	f__Bacteroidales fam. incertae sedis	g__Bacteroidales gen. incertae sedis	s__Bacteroidales species incertae sedis [meta_mOTU_v3_12950]	0	0	0	0	0	0	0.0105079	0.00228812	0	0	0	0
OTU1037	k__Bacteria	p__Bacteroidota	c__Bacteroidia	o__Bacteroidales	f__Bacteroidales fam. incertae sedis	g__Bacteroidales gen. incertae sedis	s__Bacteroidales species incertae sedis [meta_mOTU_v3_12895]	0	0	0	0	0	0	0.00350263	0	0	0	0	0
OTU1038	k__Bacteria	p__Bacteroidota	c__Bacteroidia	o__Bacteroidales	f__Bacteroidales fam. incertae sedis	g__Bacteroidales gen. incertae sedis	s__Bacteroidales species incertae sedis [meta_mOTU_v3_12775]	0	0	0	0	0	0	0.0105079	0.00228812	0	0	0	0
OTU1039	k__Bacteria	p__Bacteroidota	c__Bacteroidia	o__Bacteroidales	f__Bacteroidales fam. incertae sedis	g__Bacteroidales gen. incertae sedis	s__Bacteroidales species incertae sedis [meta_mOTU_v3_12713]	0	0	0	0	0	0	0.00350263	0.00228812	0	0	0	0
OTU1040	k__Bacteria	p__Bacteroidota	c__Bacteroidia	o__Bacteroidales	f__Bacteroidales fam. incertae sedis	g__Bacteroidales gen. incertae sedis	s__Bacteroidales species incertae sedis [meta_mOTU_v3_12636]	0	0	0	0	0	0	0.00350263	0.00228812	0	0	0	0
OTU1041	k__Bacteria	p__Bacteroidota	c__Bacteroidia	o__Bacteroidales	f__Bacteroidales fam. incertae sedis	g__Bacteroidales gen. incertae sedis	s__Bacteroidales species incertae sedis [meta_mOTU_v3_12573]	0	0	0	0	0	0	0.00350263	0	0	0	0	0
OTU1042	k__Bacteria	p__Bacteroidota	c__Bacteroidia	o__Bacteroidales	f__Bacteroidales fam. incertae sedis	g__Bacteroidales gen. incertae sedis	s__Bacteroidales species incertae sedis [meta_mOTU_v3_12262]	0	0	0	0	0	0	0.00700525	0.00228812	0	0	0	0
OTU1043	k__Bacteria	p__Bacteroidota	c__Bacteroidia	o__Bacteroidales	f__Bacteroidales fam. incertae sedis	g__Bacteroidales gen. incertae sedis	s__Bacteroidales species incertae sedis [ext_mOTU_v3_27320]	0	0	0	0	0	0	0.00350263	0	0	0	0	0
OTU1044	k__Bacteria	p__Bacteroidota	c__Bacteroidia	o__Bacteroidales	f__Bacteroidales fam. incertae sedis	g__Bacteroidales gen. incertae sedis	s__Bacteroidales species incertae sedis [ext_mOTU_v3_27207]	0	0	0	0	0	0	0.0245184	0.00457624	0	0	0	0
OTU1045	k__Bacteria	p__Bacteroidota	c__Bacteroidia	o__Bacteroidales	f__Bacteroidales fam. incertae sedis	g__Bacteroidales gen. incertae sedis	s__Bacteroidales species incertae sedis [ext_mOTU_v3_27145]	0	0	0	0	0	0	0.00350263	0	0	0	0	0
OTU1046	k__Bacteria	p__Bacteroidota	c__Bacteroidia	o__Bacteroidales	f__Bacteroidales fam. incertae sedis	g__Bacteroidales gen. incertae sedis	s__Bacteroidales species incertae sedis [ext_mOTU_v3_18500]	0	0	0	0	0	0.00163359	0.0385289	0.00686436	0	0	0	0
OTU1047	k__Bacteria	p__Bacteroidota	c__Bacteroidia	o__Bacteroidales	f__Bacteroidales fam. incertae sedis	g__Bacteroidales gen. incertae sedis	s__Bacteroidales species incertae sedis [ext_mOTU_v3_18487]	0	0	0	0	0	0	0.00350263	0	0	0	0	0
OTU1048	k__Bacteria	p__Bacteroidota	c__Bacteroidia	o__Bacteroidales	f__Bacteroidales fam. incertae sedis	g__Bacteroidales gen. incertae sedis	s__Bacteroidales species incertae sedis [ext_mOTU_v3_18476]	0	0	0	0	0	0	0.00700525	0.00686436	0	0	0	0
OTU1049	k__Bacteria	p__Bacteroidota	c__Bacteroidia	o__Bacteroidales	f__Bacteroidales fam. incertae sedis	g__Bacteroidales gen. incertae sedis	s__Bacteroidales species incertae sedis [ext_mOTU_v3_18365]	0	0	0	0	0	0.00163359	0.101576	0.0160168	0	0	0	0
OTU1050	k__Bacteria	p__Bacteroidota	c__Bacteroidia	o__Bacteroidales	f__Bacteroidales fam. incertae sedis	g__Bacteroidales gen. incertae sedis	s__Bacteroidales species incertae sedis [ext_mOTU_v3_18363]	0	0	0	0	0	0.00326717	0.0140105	0.00228812	0	0	0	0
OTU1051	k__Bacteria	p__Bacteroidota	c__Bacteroidia	o__Bacteroidales	f__Bacteroidales fam. incertae sedis	g__Bacteroidales gen. incertae sedis	s__Bacteroidales species incertae sedis [ext_mOTU_v3_18362]	0	0	0	0	0	0.0147023	1.05079	0.228812	0	0.0796178	0.0719424	0.00214137
OTU1052	k__Bacteria	p__Bacteroidota	c__Bacteroidia	o__Bacteroidales	f__Bacteroidales fam. incertae sedis	g__Bacteroidales gen. incertae sedis	s__Bacteroidales species incertae sedis [ext_mOTU_v3_17975]	0	0	0	0	0	0	0	0.00228812	0	0	0	0
OTU1053	k__Bacteria	p__Bacteroidota	c__Bacteroidia	o__Bacteroidales	f__Bacteroidaceae	g__Bacteroides	s__Bacteroides uniformis [ref_mOTU_v3_00855]	0	0	0	0	0	0	0.248687	0.038898	0	0	0	0
OTU1054	k__Bacteria	p__Bacteroidota	c__Bacteroidia	o__Bacteroidales	f__Bacteroidaceae	g__Bacteroides	s__Bacteroides thetaiotaomicron [ref_mOTU_v3_01657]	0	0	0	0	0	0.00163359	0.0175131	0.00228812	0	0	0	0
OTU1055	k__Bacteria	p__Bacteroidota	c__Bacteroidia	o__Bacteroidales	f__Bacteroidaceae	g__Bacteroides	s__Bacteroides stercoris [ref_mOTU_v3_01579]	0	0	0	0	0	0	0.0420315	0.00228812	0	0	0	0
OTU1056	k__Bacteria	p__Bacteroidota	c__Bacteroidia	o__Bacteroidales	f__Bacteroidaceae	g__Bacteroides	s__Bacteroides species incertae sedis [ext_mOTU_v3_28757]	0	0	0	0	0	0	0.00350263	0	0	0	0	0
OTU1057	k__Bacteria	p__Bacteroidota	c__Bacteroidia	o__Bacteroidales	f__Bacteroidaceae	g__Bacteroides	s__Bacteroides species incertae sedis [ext_mOTU_v3_26379]	0	0	0	0	0	0	0.00350263	0	0	0	0	0
OTU1058	k__Bacteria	p__Bacteroidota	c__Bacteroidia	o__Bacteroidales	f__Bacteroidaceae	g__Bacteroides	s__Bacteroides species incertae sedis [ext_mOTU_v3_26314]	0	0	0	0	0	0	0.00350263	0.00228812	0	0	0	0
OTU1059	k__Bacteria	p__Bacteroidota	c__Bacteroidia	o__Bacteroidales	f__Bacteroidaceae	g__Bacteroides	s__Bacteroides species incertae sedis [ext_mOTU_v3_18052]	0	0	0	0	0	0	0	0.00228812	0	0	0	0
OTU1060	k__Bacteria	p__Bacteroidota	c__Bacteroidia	o__Bacteroidales	f__Bacteroidaceae	g__Bacteroides	s__Bacteroides species incertae sedis [ext_mOTU_v3_17856]	0	0	0	0	0	0	0.00700525	0	0	0	0	0
OTU1061	k__Bacteria	p__Bacteroidota	c__Bacteroidia	o__Bacteroidales	f__Bacteroidaceae	g__Bacteroides	s__Bacteroides species incertae sedis [ext_mOTU_v3_17779]	0	0	0	0	0	0	0	0.00457624	0	0	0	0
OTU1062	k__Bacteria	p__Bacteroidota	c__Bacteroidia	o__Bacteroidales	f__Bacteroidaceae	g__Bacteroides	s__Bacteroides species incertae sedis [ext_mOTU_v3_17683]	0	0	0	0	0	0	0	0.00228812	0	0	0	0
OTU1063	k__Bacteria	p__Bacteroidota	c__Bacteroidia	o__Bacteroidales	f__Bacteroidaceae	g__Bacteroides	s__Bacteroides species incertae sedis [ext_mOTU_v3_17619]	0	0	0	0	0	0	0	0.00228812	0	0	0	0
OTU1064	k__Bacteria	p__Bacteroidota	c__Bacteroidia	o__Bacteroidales	f__Bacteroidaceae	g__Bacteroides	s__Bacteroides species incertae sedis [ext_mOTU_v3_17618]	0	0	0	0	0	0	0.0105079	0.00228812	0	0	0	0
OTU1065	k__Bacteria	p__Bacteroidota	c__Bacteroidia	o__Bacteroidales	f__Bacteroidaceae	g__Bacteroides	s__Bacteroides species incertae sedis [ext_mOTU_v3_17504]	0	0	0	0	0	0	0.00350263	0	0	0	0	0
OTU1066	k__Bacteria	p__Bacteroidota	c__Bacteroidia	o__Bacteroidales	f__Bacteroidaceae	g__Bacteroides	s__Bacteroides sp. CAG:144 [meta_mOTU_v3_12596]	0	0	0	0	0	0	0.0105079	0.00228812	0	0	0	0
OTU1067	k__Bacteria	p__Bacteroidota	c__Bacteroidia	o__Bacteroidales	f__Bacteroidaceae	g__Bacteroides	s__Bacteroides sp. [ref_mOTU_v3_03475]	0	0	0	0	0	0	0.0245184	0.00228812	0	0	0	0
OTU1068	k__Bacteria	p__Bacteroidota	c__Bacteroidia	o__Bacteroidales	f__Bacteroidaceae	g__Bacteroides	s__Bacteroides sp. [ref_mOTU_v3_02810]	0	0	0	0	0	0	0.028021	0.00228812	0	0	0	0
OTU1069	k__Bacteria	p__Bacteroidota	c__Bacteroidia	o__Bacteroidales	f__Bacteroidaceae	g__Bacteroides	s__Bacteroides salyersiae [ref_mOTU_v3_02140]	0	0	0	0	0	0	0.00350263	0	0	0	0	0
OTU1070	k__Bacteria	p__Bacteroidota	c__Bacteroidia	o__Bacteroidales	f__Bacteroidaceae	g__Bacteroides	s__Bacteroides plebeius [ref_mOTU_v3_05069]	0	0	0	0	0	0	0.0385289	0.00686436	0	0	0	0
OTU1071	k__Bacteria	p__Bacteroidota	c__Bacteroidia	o__Bacteroidales	f__Bacteroidaceae	g__Bacteroides	s__Bacteroides massiliensis [ref_mOTU_v3_02135]	0	0	0	0	0	0	0.0175131	0.00228812	0	0	0	0
OTU1072	k__Bacteria	p__Bacteroidota	c__Bacteroidia	o__Bacteroidales	f__Bacteroidaceae	g__Bacteroides	s__Bacteroides intestinalis [ref_mOTU_v3_02809]	0	0	0	0	0	0	0.00700525	0	0	0	0	0
OTU1073	k__Bacteria	p__Bacteroidota	c__Bacteroidia	o__Bacteroidales	f__Bacteroidaceae	g__Bacteroides	s__Bacteroides graminisolvens [ref_mOTU_v3_02134]	0	0	0	0	0	0.00326717	0.448336	0.038898	0	0	0	0
OTU1074	k__Bacteria	p__Bacteroidota	c__Bacteroidia	o__Bacteroidales	f__Bacteroidaceae	g__Bacteroides	s__Bacteroides fragilis [ref_mOTU_v3_01597]	0	0	0	0	0	0	0.0105079	0.00228812	0	0	0	0
OTU1075	k__Bacteria	p__Bacteroidota	c__Bacteroidia	o__Bacteroidales	f__Bacteroidaceae	g__Bacteroides	s__Bacteroides finegoldii [ref_mOTU_v3_03474]	0	0	0	0	0	0	0.00350263	0	0	0	0	0
OTU1076	k__Bacteria	p__Bacteroidota	c__Bacteroidia	o__Bacteroidales	f__Bacteroidaceae	g__Bacteroides	s__Bacteroides eggerthii [ref_mOTU_v3_01577]	0	0	0	0	0	0	0.0665499	0.00457624	0	0	0	0
OTU1077	k__Bacteria	p__Bacteroidota	c__Bacteroidia	o__Bacteroidales	f__Bacteroidaceae	g__Bacteroides	s__Bacteroides dorei/vulgatus [ref_mOTU_v3_02367]	0	0	0	0	0	0.00163359	0.290718	0.018305	0	0	0	0
OTU1078	k__Bacteria	p__Bacteroidota	c__Bacteroidia	o__Bacteroidales	f__Bacteroidaceae	g__Bacteroides	s__Bacteroides coprophilus [ref_mOTU_v3_04094]	0	0	0	0	0	0.00163359	0.00350263	0.00228812	0	0	0	0
OTU1079	k__Bacteria	p__Bacteroidota	c__Bacteroidia	o__Bacteroidales	f__Bacteroidaceae	g__Bacteroides	s__Bacteroides coprocola [ref_mOTU_v3_11279]	0	0	0	0	0	0	0.0175131	0.00457624	0	0	0	0
OTU1080	k__Bacteria	p__Bacteroidota	c__Bacteroidia	o__Bacteroidales	f__Bacteroidaceae	g__Bacteroides	s__Bacteroides clarus [ref_mOTU_v3_01578]	0	0	0	0	0	0	0.00700525	0	0	0	0	0
OTU1081	k__Bacteria	p__Bacteroidota	c__Bacteroidia	o__Bacteroidales	f__Bacteroidaceae	g__Bacteroides	s__Bacteroides caecimuris [ref_mOTU_v3_03476]	0	0	0	0	0	0	0.0245184	0	0	0	0	0
OTU1082	k__Bacteria	p__Bacteroidota	c__Bacteroidia	o__Bacteroidales	f__Bacteroidaceae	g__Bacteroides	s__Bacteroides caccae [ref_mOTU_v3_03473]	0	0	0	0	0	0.00163359	0.0175131	0.00228812	0	0	0	0
OTU1083	k__Bacteria	p__Bacteroidota	c__Bacteroidia	o__Bacteroidales	f__Bacteroidaceae	g__Bacteroidaceae gen. incertae sedis	s__Bacteroidaceae species incertae sedis [meta_mOTU_v3_13789]	0	0	0	0	0	0	0.00350263	0	0	0	0	0
OTU1084	k__Bacteria	p__Bacteroidota	c__Bacteroidota class incertae sedis	o__Bacteroidota order incertae sedis	f__Bacteroidota fam. incertae sedis	g__Bacteroidota gen. incertae sedis	s__Bacteroidota species incertae sedis [meta_mOTU_v3_14467]	0	0	0	0	0.00668572	0.00163359	0.00700525	0.00915248	0.00307158	0.0796178	0.0719424	0.680957
OTU1085	k__Bacteria	p__Bacteroidota	c__Bacteroidota class incertae sedis	o__Bacteroidota order incertae sedis	f__Bacteroidota fam. incertae sedis	g__Bacteroidota gen. incertae sedis	s__Bacteroidota species incertae sedis [meta_mOTU_v3_14179]	0	0	0	0	0	0.00326717	0.00350263	0.00915248	0.00307158	0.0398089	0	0.0299792
OTU1086	k__Bacteria	p__Bacteroidota	c__Bacteroidota class incertae sedis	o__Bacteroidota order incertae sedis	f__Bacteroidota fam. incertae sedis	g__Bacteroidota gen. incertae sedis	s__Bacteroidota species incertae sedis [ext_mOTU_v3_31627]	0	0	0	0	0	0	0	0	0	0	0	0.00428275
OTU1087	k__Bacteria	p__Bacteroidota	c__Bacteroidota class incertae sedis	o__Bacteroidota order incertae sedis	f__Bacteroidota fam. incertae sedis	g__Bacteroidota gen. incertae sedis	s__Bacteroidota species incertae sedis [ext_mOTU_v3_31520]	0	0.121507	0	0.0488759	0.00167143	0.00326717	0	0.00228812	0.00153579	0.159236	0.28777	0.0128482
OTU1088	k__Bacteria	p__Bacteroidota	c__Bacteroidota class incertae sedis	o__Bacteroidota order incertae sedis	f__Bacteroidota fam. incertae sedis	g__Bacteroidota gen. incertae sedis	s__Bacteroidota species incertae sedis [ext_mOTU_v3_31363]	0	0.121507	0	0.146628	0.00668572	0.0179695	0.0105079	0.00915248	0.00460737	0.159236	0.143885	0.0856549
OTU1089	k__Bacteria	p__Bacteroidota	c__Bacteroidota class incertae sedis	o__Bacteroidota order incertae sedis	f__Bacteroidota fam. incertae sedis	g__Bacteroidota gen. incertae sedis	s__Bacteroidota species incertae sedis [ext_mOTU_v3_31267]	0	0	0	0	0	0	0	0	0.00307158	0	0	0
OTU1090	k__Bacteria	p__Bacteroidota	c__Bacteroidota class incertae sedis	o__Bacteroidota order incertae sedis	f__Bacteroidota fam. incertae sedis	g__Bacteroidota gen. incertae sedis	s__Bacteroidota species incertae sedis [ext_mOTU_v3_27282]	0	0	0	0	0	0	0.0105079	0	0	0	0	0
OTU1091	k__Bacteria	p__Bacteroidota	c__Bacteroidota class incertae sedis	o__Bacteroidota order incertae sedis	f__Bacteroidota fam. incertae sedis	g__Bacteroidota gen. incertae sedis	s__Bacteroidota species incertae sedis [ext_mOTU_v3_22392]	0	0	0	0	0	0	0	0	0	0.0398089	0.0719424	0.0835136
OTU1092	k__Bacteria	p__Bacteroidota	c__Bacteroidota class incertae sedis	o__Bacteroidota order incertae sedis	f__Bacteroidota fam. incertae sedis	g__Bacteroidota gen. incertae sedis	s__Bacteroidota species incertae sedis [ext_mOTU_v3_22374]	0	0.36452	0	0.244379	0.00167143	0.0114351	0.0175131	0.0160168	0.0107505	0.119427	0.143885	0.0471102
OTU1093	k__Bacteria	p__Bacteroidota	c__Bacteroidota class incertae sedis	o__Bacteroidota order incertae sedis	f__Bacteroidota fam. incertae sedis	g__Bacteroidota gen. incertae sedis	s__Bacteroidota species incertae sedis [ext_mOTU_v3_22314]	0	0	0	0	0.00167143	0.00490076	0	0.00228812	0.00153579	0	0	0.00214137
OTU1094	k__Bacteria	p__Bacteroidota	c__Bacteroidota class incertae sedis	o__Bacteroidota order incertae sedis	f__Bacteroidota fam. incertae sedis	g__Bacteroidota gen. incertae sedis	s__Bacteroidota species incertae sedis [ext_mOTU_v3_22286]	0	0.121507	0	0.0488759	0	0	0.00700525	0.00915248	0	0	0	0.00214137
OTU1095	k__Bacteria	p__Bacteroidota	c__Bacteroidota class incertae sedis	o__Bacteroidota order incertae sedis	f__Bacteroidota fam. incertae sedis	g__Bacteroidota gen. incertae sedis	s__Bacteroidota species incertae sedis [ext_mOTU_v3_22276]	0	0	0	0.0977517	0.441258	1.44246	0.0875657	0.10983	0.210403	0.0398089	0	0.0149896
OTU1096	k__Bacteria	p__Bacteroidota	c__Bacteroidota class incertae sedis	o__Bacteroidota order incertae sedis	f__Bacteroidota fam. incertae sedis	g__Bacteroidota gen. incertae sedis	s__Bacteroidota species incertae sedis [ext_mOTU_v3_22273]	0	0	0	0	0.00668572	0.0163359	0.00350263	0.00457624	0.234976	0.0398089	0	0.0235551
OTU1097	k__Bacteria	p__Bacteroidota	c__Bacteroidota class incertae sedis	o__Bacteroidota order incertae sedis	f__Bacteroidota fam. incertae sedis	g__Bacteroidota gen. incertae sedis	s__Bacteroidota species incertae sedis [ext_mOTU_v3_22244]	0	0	0	0	0	0	0	0	0	0	0	0.00214137
OTU1098	k__Bacteria	p__Bacteroidota	c__Bacteroidota class incertae sedis	o__Bacteroidota order incertae sedis	f__Bacteroidota fam. incertae sedis	g__Bacteroidota gen. incertae sedis	s__Bacteroidota species incertae sedis [ext_mOTU_v3_22241]	0	0.121507	0	0.0488759	0.00167143	0.00653435	0.0210158	0.0137287	0.00614317	0.199045	0.0719424	0.100645
OTU1099	k__Bacteria	p__Bacteroidota	c__Bacteroidota class incertae sedis	o__Bacteroidota order incertae sedis	f__Bacteroidota fam. incertae sedis	g__Bacteroidota gen. incertae sedis	s__Bacteroidota species incertae sedis [ext_mOTU_v3_22236]	0	0	0	0	0.00668572	0.00326717	0	0.00228812	0.00153579	0	0	0.00214137
OTU1100	k__Bacteria	p__Bacteroidota	c__Bacteroidota class incertae sedis	o__Bacteroidota order incertae sedis	f__Bacteroidota fam. incertae sedis	g__Bacteroidota gen. incertae sedis	s__Bacteroidota species incertae sedis [ext_mOTU_v3_22224]	0	0	0	0.0488759	0.00167143	0	0	0.00228812	0	0	0	0.00856549
OTU1101	k__Bacteria	p__Bacteroidota	c__Bacteroidota class incertae sedis	o__Bacteroidota order incertae sedis	f__Bacteroidota fam. incertae sedis	g__Bacteroidota gen. incertae sedis	s__Bacteroidota species incertae sedis [ext_mOTU_v3_22218]	0	0	0	0	0.0317572	0.160091	0.0525394	0.0640674	0.849293	0.0796178	0.143885	0.0749481
OTU1102	k__Bacteria	p__Bacteroidota	c__Bacteroidota class incertae sedis	o__Bacteroidota order incertae sedis	f__Bacteroidota fam. incertae sedis	g__Bacteroidota gen. incertae sedis	s__Bacteroidota species incertae sedis [ext_mOTU_v3_21796]	0	0	0	0	0	0	0	0	0.00153579	0	0	0
OTU1103	k__Bacteria	p__Bacteroidota	c__Bacteroidota class incertae sedis	o__Bacteroidota order incertae sedis	f__Bacteroidota fam. incertae sedis	g__Bacteroidota gen. incertae sedis	s__Bacteroidota species incertae sedis [ext_mOTU_v3_21795]	0	0	0	0	0	0	0.00350263	0.00228812	0.0353232	0	0	0
OTU1104	k__Bacteria	p__Bacteroidota	c__Bacteroidota class incertae sedis	o__Bacteroidota order incertae sedis	f__Bacteroidota fam. incertae sedis	g__Bacteroidota gen. incertae sedis	s__Bacteroidota species incertae sedis [ext_mOTU_v3_18392]	0	0	0	0	0	0.00653435	0.665499	0.075508	0	0	0	0
OTU1105	k__Bacteria	p__Bacteria phylum incertae sedis	c__Bacteria class incertae sedis	o__Bacteria order incertae sedis	f__Bacteria fam. incertae sedis	g__Bacteria gen. incertae sedis	s__bacterium LF-3 [ref_mOTU_v3_03628]	0	0	0	0	0	0.00163359	0.028021	0.00457624	0	0	0	0	0	0
OTU1106	k__Bacteria	p__Bacteria phylum incertae sedis	c__Bacteria class incertae sedis	o__Bacteria order incertae sedis	f__Bacteria fam. incertae sedis	g__Bacteria gen. incertae sedis	s__Bacteria species incertae sedis [meta_mOTU_v3_13821]	0	0	0	0	0.00501429	0.00326717	0	0	0	0	0	0	60.1458	15.9618
OTU1107	k__Bacteria	p__Bacteria phylum incertae sedis	c__Bacteria class incertae sedis	o__Bacteria order incertae sedis	f__Bacteria fam. incertae sedis	g__Bacteria gen. incertae sedis	s__Bacteria species incertae sedis [meta_mOTU_v3_13740]	0	0	0	0	0	0	0.00350263	0.00228812	0	0	0	0
OTU1108	k__Bacteria	p__Bacteria phylum incertae sedis	c__Bacteria class incertae sedis	o__Bacteria order incertae sedis	f__Bacteria fam. incertae sedis	g__Bacteria gen. incertae sedis	s__Bacteria species incertae sedis [meta_mOTU_v3_13068]	0	0	0	0	0	0	0.00350263	0.00228812	0	0	0	0
OTU1109	k__Bacteria	p__Bacteria phylum incertae sedis	c__Bacteria class incertae sedis	o__Bacteria order incertae sedis	f__Bacteria fam. incertae sedis	g__Bacteria gen. incertae sedis	s__Bacteria species incertae sedis [meta_mOTU_v3_13004]	0	0	0	0	0	0.00163359	0.00350263	0	0	0	0	0
OTU1110	k__Bacteria	p__Bacteria phylum incertae sedis	c__Bacteria class incertae sedis	o__Bacteria order incertae sedis	f__Bacteria fam. incertae sedis	g__Bacteria gen. incertae sedis	s__Bacteria species incertae sedis [meta_mOTU_v3_12280]	0	0	0	0	0	0	0.00350263	0.00228812	0	0	0	0
OTU1111	k__Bacteria	p__Bacteria phylum incertae sedis	c__Bacteria class incertae sedis	o__Bacteria order incertae sedis	f__Bacteria fam. incertae sedis	g__Bacteria gen. incertae sedis	s__Bacteria species incertae sedis [ext_mOTU_v3_31588]	0	0	0	0	0.00167143	0.00163359	0	0	0	0	0	0
OTU1112	k__Bacteria	p__Bacteria phylum incertae sedis	c__Bacteria class incertae sedis	o__Bacteria order incertae sedis	f__Bacteria fam. incertae sedis	g__Bacteria gen. incertae sedis	s__Bacteria species incertae sedis [ext_mOTU_v3_31579]	0	0	0	0	0.177172	0.0882137	0.028021	0.0366099	0.00614317	0	0	0.00642412
OTU1113	k__Bacteria	p__Bacteria phylum incertae sedis	c__Bacteria class incertae sedis	o__Bacteria order incertae sedis	f__Bacteria fam. incertae sedis	g__Bacteria gen. incertae sedis	s__Bacteria species incertae sedis [ext_mOTU_v3_31537]	0	0	0	0	0.605058	0.266275	0.0700525	0.105254	0.109041	0	0	0.00856549
OTU1114	k__Bacteria	p__Bacteria phylum incertae sedis	c__Bacteria class incertae sedis	o__Bacteria order incertae sedis	f__Bacteria fam. incertae sedis	g__Bacteria gen. incertae sedis	s__Bacteria species incertae sedis [ext_mOTU_v3_31424]	0	0.121507	0	0	0.00167143	0.00653435	0.00350263	0.00228812	0.00767896	0.0398089	0	0
OTU1115	k__Bacteria	p__Bacteria phylum incertae sedis	c__Bacteria class incertae sedis	o__Bacteria order incertae sedis	f__Bacteria fam. incertae sedis	g__Bacteria gen. incertae sedis	s__Bacteria species incertae sedis [ext_mOTU_v3_31366]	0	0	0	0	0.00668572	0	0	0	0	0	0	0.00214137
OTU1116	k__Bacteria	p__Bacteria phylum incertae sedis	c__Bacteria class incertae sedis	o__Bacteria order incertae sedis	f__Bacteria fam. incertae sedis	g__Bacteria gen. incertae sedis	s__Bacteria species incertae sedis [ext_mOTU_v3_27383]	0	0	0	0	0	0	0.0490368	0	0	0	0	0
OTU1117	k__Bacteria	p__Bacteria phylum incertae sedis	c__Bacteria class incertae sedis	o__Bacteria order incertae sedis	f__Bacteria fam. incertae sedis	g__Bacteria gen. incertae sedis	s__Bacteria species incertae sedis [ext_mOTU_v3_22409]	0	0	0	0	0.0200572	0.00490076	0.00350263	0.00228812	0	0	0	0
OTU1118	k__Bacteria	p__Bacteria phylum incertae sedis	c__Bacteria class incertae sedis	o__Bacteria order incertae sedis	f__Bacteria fam. incertae sedis	g__Bacteria gen. incertae sedis	s__Bacteria species incertae sedis [ext_mOTU_v3_22407]	0	0	0	0	0.00167143	0	0	0	0	0	0	0
OTU1119	k__Bacteria	p__Bacteria phylum incertae sedis	c__Bacteria class incertae sedis	o__Bacteria order incertae sedis	f__Bacteria fam. incertae sedis	g__Bacteria gen. incertae sedis	s__Bacteria species incertae sedis [ext_mOTU_v3_22357]	0	0	0	0	0.3744	0.125786	0.028021	0.0320337	0.0153579	0	0	0.00428275
OTU1120	k__Bacteria	p__Bacteria phylum incertae sedis	c__Bacteria class incertae sedis	o__Bacteria order incertae sedis	f__Bacteria fam. incertae sedis	g__Bacteria gen. incertae sedis	s__Bacteria species incertae sedis [ext_mOTU_v3_22299]	0	0	0	0	0.00501429	0.00326717	0.00350263	0.00228812	0	0	0	0
OTU1121	k__Bacteria	p__Bacteria phylum incertae sedis	c__Bacteria class incertae sedis	o__Bacteria order incertae sedis	f__Bacteria fam. incertae sedis	g__Bacteria gen. incertae sedis	s__Bacteria species incertae sedis [ext_mOTU_v3_22181]	0	0	0	0	0.0100286	0.00326717	0	0	0.00307158	0	0	0
OTU1122	k__Bacteria	p__Bacteria phylum incertae sedis	c__Bacteria class incertae sedis	o__Bacteria order incertae sedis	f__Bacteria fam. incertae sedis	g__Bacteria gen. incertae sedis	s__Bacteria species incertae sedis [ext_mOTU_v3_22178]	0	0	0	0.0488759	0.371058	0.10455	0.0385289	0.0549149	0.0353232	0	0	0.00428275
OTU1123	k__Bacteria	p__Bacteria phylum incertae sedis	c__Bacteria class incertae sedis	o__Bacteria order incertae sedis	f__Bacteria fam. incertae sedis	g__Bacteria gen. incertae sedis	s__Bacteria species incertae sedis [ext_mOTU_v3_22135]	0	0	0	0	0.00167143	0	0	0	0	0	0	0
OTU1124	k__Bacteria	p__Bacteria phylum incertae sedis	c__Bacteria class incertae sedis	o__Bacteria order incertae sedis	f__Bacteria fam. incertae sedis	g__Bacteria gen. incertae sedis	s__Bacteria species incertae sedis [ext_mOTU_v3_22120]	0	0	0	0	0.239015	0.0620763	0.0630473	0.0457624	0.0122863	0	0	0.00428275
OTU1125	k__Bacteria	p__Bacteria phylum incertae sedis	c__Bacteria class incertae sedis	o__Bacteria order incertae sedis	f__Bacteria fam. incertae sedis	g__Bacteria gen. incertae sedis	s__Bacteria species incertae sedis [ext_mOTU_v3_21626]	0	0	0	0	0.0334286	0.00163359	0.00350263	0.00457624	0	0	0	0.00214137
OTU1126	k__Bacteria	p__Bacteria phylum incertae sedis	c__Bacteria class incertae sedis	o__Bacteria order incertae sedis	f__Bacteria fam. incertae sedis	g__Bacteria gen. incertae sedis	s__Bacteria species incertae sedis [ext_mOTU_v3_18384]	0	0	0	0	0	0	0.00700525	0.00228812	0	0	0	0
OTU1127	k__Bacteria	p__Bacteria phylum incertae sedis	c__Bacteria class incertae sedis	o__Bacteria order incertae sedis	f__Bacteria fam. incertae sedis	g__Bacteria gen. incertae sedis	s__Bacteria species incertae sedis [ext_mOTU_v3_15269]	0	0	0	0	0.00167143	0	0	0	0	0	0	0
OTU1128	k__Bacteria	p__Bacteria phylum [Pseudomonadota/Bacillota]	c__Bacteria class [Alphaproteobacteria/Bacilli]	o__Bacteria order [Lactobacillales/Rhodospirillales]	f__Bacteria fam. [Lactobacillaceae/Rhodospirillaceae]	g__Bacteria gen. [Rhodospirillum/Lactobacillus/Azospirillum]	s__Bacteria sp. [ref_mOTU_v3_03594]	0	0	0	0	0	0	0.0140105	0.00228812	0	0	0	0
OTU1129	k__Bacteria	p__Actinomycetota	c__Coriobacteriia	o__Eggerthellales	f__Eggerthellales fam. incertae sedis	g__Eggerthellales gen. incertae sedis	s__Eggerthellales species incertae sedis [meta_mOTU_v3_13811]	0	0	0	0	0	0	0.00700525	0.00457624	0	0	0	0
OTU1130	k__Bacteria	p__Actinomycetota	c__Coriobacteriia	o__Eggerthellales	f__Eggerthellaceae	g__Eggerthellaceae gen. incertae sedis	s__Eggerthellaceae species incertae sedis [meta_mOTU_v3_13204]	0	0	0	0	0	0	0.00350263	0	0	0	0	0
OTU1131	k__Bacteria	p__Actinomycetota	c__Coriobacteriia	o__Eggerthellales	f__Eggerthellaceae	g__Eggerthellaceae gen. incertae sedis	s__Eggerthellaceae species incertae sedis [meta_mOTU_v3_12569]	0	0	0	0	0	0	0.00350263	0.00228812	0	0	0	0
OTU1132	k__Bacteria	p__Actinomycetota	c__Coriobacteriia	o__Eggerthellales	f__Eggerthellaceae	g__Eggerthellaceae gen. incertae sedis	s__Eggerthellaceae species incertae sedis [ext_mOTU_v3_17907]	0	0	0	0	0	0	0.00700525	0.00228812	0	0	0	0
OTU1133	k__Bacteria	p__Actinomycetota	c__Coriobacteriia	o__Eggerthellales	f__Eggerthellaceae	g__Eggerthellaceae gen. incertae sedis	s__Eggerthellaceae species incertae sedis [ext_mOTU_v3_17308]	0	0	0	0	0	0	0.00350263	0	0	0	0	0
OTU1134	k__Bacteria	p__Actinomycetota	c__Coriobacteriia	o__Eggerthellales	f__Eggerthellaceae	g__Eggerthellaceae gen. incertae sedis	s__Eggerthellaceae species incertae sedis [ext_mOTU_v3_17307]	0	0	0	0	0	0	0.00350263	0.00228812	0	0	0	0
OTU1135	k__Bacteria	p__Actinomycetota	c__Coriobacteriia	o__Eggerthellales	f__Eggerthellaceae	g__Eggerthellaceae gen. incertae sedis	s__Eggerthellaceae species incertae sedis [ext_mOTU_v3_16295]	0	0	0	0	0	0	0	0.00228812	0	0	0	0
OTU1136	k__Bacteria	p__Actinomycetota	c__Coriobacteriia	o__Eggerthellales	f__Eggerthellaceae	g__Eggerthellaceae gen. incertae sedis	s__Eggerthellaceae species incertae sedis [ext_mOTU_v3_15443]	0	0	0	0	0	0	0.00350263	0.00228812	0	0	0	0
OTU1137	k__Bacteria	p__Actinomycetota	c__Coriobacteriia	o__Eggerthellales	f__Eggerthellaceae	g__Eggerthella	s__Eggerthella species incertae sedis [meta_mOTU_v3_12316]	0	0	0	0	0	0	0.0175131	0.00686436	0	0	0	0
OTU1138	k__Bacteria	p__Actinomycetota	c__Coriobacteriia	o__Eggerthellales	f__Eggerthellaceae	g__Eggerthella	s__Eggerthella lenta [ref_mOTU_v3_00719]	0	0	0	0	0	0	0.00350263	0	0	0	0	0
OTU1139	k__Bacteria	p__Actinomycetota	c__Coriobacteriia	o__Eggerthellales	f__Eggerthellaceae	g__Cryptobacterium	s__Cryptobacterium sp. CAG:338 [ref_mOTU_v3_07664]	0	0	0	0	0	0	0.00350263	0	0	0	0	0
OTU1140	k__Bacteria	p__Actinomycetota	c__Coriobacteriia	o__Eggerthellales	f__Eggerthellaceae	g__Adlercreutzia	s__Adlercreutzia equolifaciens [ref_mOTU_v3_08094]	0	0	0	0	0	0	0.00350263	0.00228812	0	0	0	0
OTU1141	k__Bacteria	p__Actinomycetota	c__Coriobacteriia	o__Coriobacteriia order incertae sedis	f__Coriobacteriia fam. incertae sedis	g__Coriobacteriia gen. incertae sedis	s__Coriobacteriia species incertae sedis [ext_mOTU_v3_26765]	0	0	0	0	0	0	0	0.00228812	0	0	0	0
OTU1142	k__Bacteria	p__Actinomycetota	c__Coriobacteriia	o__Coriobacteriales	f__Coriobacteriaceae	g__Senegalimassilia	s__Senegalimassilia anaerobia [ref_mOTU_v3_06538]	0	0	0	0	0	0	0.00700525	0.00228812	0	0	0	0
OTU1143	k__Bacteria	p__Actinomycetota	c__Coriobacteriia	o__Coriobacteriales	f__Coriobacteriaceae	g__Coriobacteriaceae gen. incertae sedis	s__Coriobacteriaceae species incertae sedis [ext_mOTU_v3_17648]	0	0	0	0	0	0	0.00350263	0	0	0	0	0
OTU1144	k__Bacteria	p__Actinomycetota	c__Coriobacteriia	o__Coriobacteriales	f__Coriobacteriaceae	g__Collinsella	s__Collinsella species incertae sedis [ext_mOTU_v3_17353]	0	0	0	0	0	0	0.00700525	0	0	0	0	0
OTU1145	k__Bacteria	p__Actinomycetota	c__Coriobacteriia	o__Coriobacteriales	f__Coriobacteriaceae	g__Collinsella	s__Collinsella species incertae sedis [ext_mOTU_v3_17348]	0	0	0	0	0	0.00163359	0.0175131	0.0114406	0	0	0	0
OTU1146	k__Bacteria	p__Actinomycetota	c__Coriobacteriia	o__Coriobacteriales	f__Coriobacteriaceae	g__Collinsella	s__Collinsella species incertae sedis [ext_mOTU_v3_17346]	0	0	0	0	0	0	0.00350263	0.00228812	0	0	0	0
OTU1147	k__Bacteria	p__Actinomycetota	c__Coriobacteriia	o__Coriobacteriales	f__Coriobacteriaceae	g__Collinsella	s__Collinsella species incertae sedis [ext_mOTU_v3_17340]	0	0	0	0	0	0	0.00350263	0	0	0	0	0
OTU1148	k__Bacteria	p__Actinomycetota	c__Coriobacteriia	o__Coriobacteriales	f__Coriobacteriaceae	g__Collinsella	s__Collinsella species incertae sedis [ext_mOTU_v3_17337]	0	0	0	0	0	0.00326717	0.0210158	0.00457624	0	0	0	0
OTU1149	k__Bacteria	p__Actinomycetota	c__Coriobacteriia	o__Coriobacteriales	f__Coriobacteriaceae	g__Collinsella	s__Collinsella species incertae sedis [ext_mOTU_v3_17335]	0	0	0	0	0	0	0.00350263	0.00228812	0	0	0	0
OTU1150	k__Bacteria	p__Actinomycetota	c__Coriobacteriia	o__Coriobacteriales	f__Coriobacteriaceae	g__Collinsella	s__Collinsella species incertae sedis [ext_mOTU_v3_17331]	0	0	0	0	0	0	0.0105079	0	0	0	0	0
OTU1151	k__Bacteria	p__Actinomycetota	c__Coriobacteriia	o__Coriobacteriales	f__Coriobacteriaceae	g__Collinsella	s__Collinsella species incertae sedis [ext_mOTU_v3_17328]	0	0	0	0	0	0	0	0.0114406	0	0	0	0
OTU1152	k__Bacteria	p__Actinomycetota	c__Coriobacteriia	o__Coriobacteriales	f__Coriobacteriaceae	g__Collinsella	s__Collinsella species incertae sedis [ext_mOTU_v3_17327]	0	0	0	0	0	0	0.00350263	0	0	0	0	0
OTU1153	k__Bacteria	p__Actinomycetota	c__Coriobacteriia	o__Coriobacteriales	f__Coriobacteriaceae	g__Collinsella	s__Collinsella aerofaciens [ref_mOTU_v3_03626]	0	0	0	0	0	0.00490076	0.0140105	0.00915248	0	0	0	0
OTU1154	k__Bacteria	p__Actinomycetota	c__Coriobacteriia	o__Coriobacteriales	f__Atopobiaceae	g__Olsenella	s__Olsenella species incertae sedis [ext_mOTU_v3_18480]	0	0	0	0	0	0.00163359	0.00700525	0.00457624	0	0	0	0
OTU1155	k__Bacteria	p__Actinomycetota	c__Actinomycetota	o__Propionibacteriales	f__Propionibacteriaceae	g__Tessaracoccus	s__Tessaracoccus species incertae sedis [ext_mOTU_v3_27197]	0	0	0	0	0	0	0.00700525	0.00228812	0	0	0	0
OTU1156	k__Bacteria	p__Actinomycetota	c__Actinomycetota	o__Propionibacteriales	f__Propionibacteriaceae	g__Tessaracoccus	s__Tessaracoccus lapidicaptus [ref_mOTU_v3_04427]	0	0	0	0	0	0	0	0.00228812	0	0	0	0
OTU1157	k__Bacteria	p__Actinomycetota	c__Actinomycetota	o__Propionibacteriales	f__Propionibacteriaceae	g__Propionibacteriaceae gen. incertae sedis	s__Propionibacteriaceae species incertae sedis [ext_mOTU_v3_27132]	0	0	0	0	0	0.0179695	0.42732	0.160168	0	0.0796178	0	0
OTU1158	k__Bacteria	p__Actinomycetota	c__Actinomycetota	o__Propionibacteriales	f__Propionibacteriaceae	g__Propionibacteriaceae gen. incertae sedis	s__Propionibacteriaceae species incertae sedis [ext_mOTU_v3_18478]	0	0	0	0	0	0	0.0175131	0.00228812	0	0	0	0
OTU1159	k__Bacteria	p__Actinomycetota	c__Actinomycetota	o__Propionibacteriales	f__Propionibacteriaceae	g__Propionibacteriaceae gen. incertae sedis	s__Propionibacteriaceae species incertae sedis [ext_mOTU_v3_18424]	0	0	0	0	0	0.00163359	0.0175131	0.00915248	0	0	0	0
OTU1160	k__Bacteria	p__Actinomycetota	c__Actinomycetota	o__Propionibacteriales	f__Propionibacteriaceae	g__Cutibacterium	s__Cutibacterium granulosum [ref_mOTU_v3_02790]	0	0	0	0	0	0	0	0	0	0	0	0
OTU1161	k__Bacteria	p__Actinomycetota	c__Actinomycetota	o__Propionibacteriales	f__Propionibacteriaceae	g__Cutibacterium	s__Cutibacterium acnes [ref_mOTU_v3_00800]	20	0.243013	0	0	0.00167143	0.00163359	0.00350263	0.00228812	0.00153579	0.756369	0	0
OTU1162	k__Bacteria	p__Actinomycetota	c__Actinomycetota	o__Propionibacteriales	f__Propionibacteriaceae	g__Cutibacterium	s__[Propionibacterium] namnetense [ref_mOTU_v3_01401]	0	0	0	0	0	0	0	0	0	0	0	0
OTU1163	k__Bacteria	p__Actinomycetota	c__Actinomycetota	o__Micrococcales	f__Micrococcaceae	g__Micrococcus	s__Micrococcus luteus [ref_mOTU_v3_00964]	0	0	0	0	0	0.00163359	0	0	0	0.0398089	0	0
OTU1164	k__Bacteria	p__Actinomycetota	c__Actinomycetota	o__Micrococcales	f__Microbacteriaceae	g__Microbacterium	s__Microbacterium species incertae sedis [ext_mOTU_v3_28915]	0	0	0	0	0	0	0.0245184	0.00457624	0	0	0	0
OTU1165	k__Bacteria	p__Actinomycetota	c__Actinomycetota	o__Micrococcales	f__Microbacteriaceae	g__Microbacterium	s__Microbacterium species incertae sedis [ext_mOTU_v3_27703]	0	0	0	0	0	0	0.0105079	0.00457624	0	0	0	0
OTU1166	k__Bacteria	p__Actinomycetota	c__Actinomycetota	o__Micrococcales	f__Microbacteriaceae	g__Microbacterium	s__Microbacterium species incertae sedis [ext_mOTU_v3_18695]	0	0	0	0	0	0	0	0.00228812	0	0	0	0
OTU1167	k__Bacteria	p__Actinomycetota	c__Actinomycetota	o__Micrococcales	f__Microbacteriaceae	g__Microbacterium	s__Microbacterium aurum [ref_mOTU_v3_11021]	0	0	0	0	0	0	0	0.00457624	0	0	0	0
OTU1168	k__Bacteria	p__Actinomycetota	c__Actinomycetota	o__Micrococcales	f__Microbacteriaceae	g__Microbacteriaceae gen. incertae sedis	s__Microbacteriaceae species incertae sedis [ext_mOTU_v3_22336]	0	0	0	0	0.0852429	0.179695	0.0210158	0.0366099	0.0798612	0	0	0.0128482
OTU1169	k__Bacteria	p__Actinomycetota	c__Actinomycetota	o__Micrococcales	f__Microbacteriaceae	g__Microbacteriaceae gen. incertae sedis	s__Microbacteriaceae species incertae sedis [ext_mOTU_v3_22285]	0	0.72904	0	0.293255	0.274115	0.401862	0.171629	0.347794	0.130542	0.0398089	0.0719424	0.428275
OTU1170	k__Bacteria	p__Actinomycetota	c__Actinomycetota	o__Micrococcales	f__Microbacteriaceae	g__Microbacteriaceae gen. incertae sedis	s__Microbacteriaceae bacterium BACL25 MAG-120322-bin65 [ref_mOTU_v3_08883]	0	0	0	0	0.00167143	0.00163359	0	0	0	0	0	0
OTU1171	k__Bacteria	p__Actinomycetota	c__Actinomycetota	o__Micrococcales	f__Microbacteriaceae	g__Candidatus Aquiluna	s__Candidatus Aquiluna sp. IMCC13023 [ref_mOTU_v3_06613]	0	0.243013	0	0.684262	0.0300857	0.0392061	0.0245184	0.0297456	0.0153579	0	0	0.00856549
OTU1172	k__Bacteria	p__Actinomycetota	c__Actinomycetota	o__Corynebacteriales	f__Corynebacteriales fam. incertae sedis	g__Lawsonella	s__Lawsonella clevelandensis [meta_mOTU_v3_12415]	0	0	0	0	0	0	0	0	0	0	0	0
OTU1173	k__Bacteria	p__Actinomycetota	c__Actinomycetota	o__Corynebacteriales	f__Corynebacteriaceae	g__Corynebacterium	s__Corynebacterium xerosis [ref_mOTU_v3_03313]	0	0	0	0	0	0	0.0105079	0.00457624	0	0	0	0
OTU1174	k__Bacteria	p__Actinomycetota	c__Actinomycetota	o__Corynebacteriales	f__Corynebacteriaceae	g__Corynebacterium	s__Corynebacterium halotolerans [ref_mOTU_v3_03315]	0	0	0	0	0	0	0.00350263	0	0	0	0	0
OTU1175	k__Bacteria	p__Actinomycetota	c__Actinomycetota	o__Bifidobacteriales	f__Bifidobacteriaceae	g__Bifidobacterium	s__Bifidobacterium species incertae sedis [ext_mOTU_v3_26532]	0	0	0	0	0	0	0	0.00228812	0	0	0	0
OTU1176	k__Bacteria	p__Actinomycetota	c__Actinomycetota	o__Bifidobacteriales	f__Bifidobacteriaceae	g__Bifidobacterium	s__Bifidobacterium ruminantium [ref_mOTU_v3_02702]	0	0	0	0	0	0.00163359	0	0	0	0	0	0
OTU1177	k__Bacteria	p__Actinomycetota	c__Actinomycetota	o__Bifidobacteriales	f__Bifidobacteriaceae	g__Bifidobacterium	s__Bifidobacterium pseudocatenulatum [ref_mOTU_v3_02700]	0	0	0	0	0	0	0.0105079	0.00228812	0	0	0	0
OTU1178	k__Bacteria	p__Actinomycetota	c__Actinomycetota	o__Bifidobacteriales	f__Bifidobacteriaceae	g__Bifidobacterium	s__Bifidobacterium longum [ref_mOTU_v3_01099]	0	0	0	0	0	0.00163359	0.028021	0.00457624	0	0	0	0
OTU1179	k__Bacteria	p__Actinomycetota	c__Actinomycetota	o__Bifidobacteriales	f__Bifidobacteriaceae	g__Bifidobacterium	s__Bifidobacterium catenulatum/kashiwanohense [ref_mOTU_v3_02701]	0	0	0	0	0	0.00163359	0.00700525	0.00457624	0	0	0	0
OTU1180	k__Bacteria	p__Actinomycetota	c__Actinomycetota	o__Bifidobacteriales	f__Bifidobacteriaceae	g__Bifidobacterium	s__Bifidobacterium bifidum [ref_mOTU_v3_03116]	0	0	0	0	0	0.00163359	0.00350263	0.00228812	0	0	0	0
OTU1181	k__Bacteria	p__Actinomycetota	c__Actinomycetota	o__Bifidobacteriales	f__Bifidobacteriaceae	g__Bifidobacterium	s__Bifidobacterium angulatum [ref_mOTU_v3_04326]	0	0	0	0	0	0	0.00700525	0.00228812	0	0	0	0
OTU1182	k__Bacteria	p__Actinomycetota	c__Actinomycetota	o__Bifidobacteriales	f__Bifidobacteriaceae	g__Bifidobacterium	s__Bifidobacterium adolescentis [ref_mOTU_v3_02703]	0	0	0	0	0	0.00490076	0.0770578	0.0137287	0	0	0	0
OTU1183	k__Bacteria	p__Actinomycetota	c__Actinomycetota	o__Actinomycetales	f__Actinomycetales fam. incertae sedis	g__Actinomycetales gen. incertae sedis	s__Actinomycetales bacterium Actino_02 [ref_mOTU_v3_09000]	0	0	0	0	0	0	0.00700525	0.00915248	0	0	0	0
OTU1184	k__Bacteria	p__Actinomycetota	c__Actinomycetota	o__Actinomycetales	f__Actinomycetaceae	g__Actinomycetaceae gen. incertae sedis	s__Actinomycetaceae species incertae sedis [ext_mOTU_v3_27116]	0	0	0	0	0	0	0.00700525	0.00228812	0	0	0	0
OTU1185	k__Bacteria	p__Actinomycetota	c__Actinomycetota	o__Actinomycetales	f__Actinomycetaceae	g__Actinomyces	s__Actinomyces nasicola [ref_mOTU_v3_10686]	0	0	0	0	0	0	0.00350263	0	0	0	0	0
OTU1186	k__Bacteria	p__Actinomycetota	c__Actinomycetota	o__Actinomycetota order incertae sedis	f__Actinomycetota fam. incertae sedis	g__Actinomycetota gen. incertae sedis	s__Actinomycetota species incertae sedis [ext_mOTU_v3_22334]	0	0	0	0	0.1053	0.0424733	0.0245184	0.0320337	0.0568243	0.318471	0.28777	0.00428275
OTU1187	k__Bacteria	p__Actinomycetota	c__Actinomycetota class incertae sedis	o__Actinomycetota order incertae sedis	f__Actinomycetota fam. incertae sedis	g__Actinomycetota gen. incertae sedis	s__Actinomycetota species incertae sedis [ext_mOTU_v3_31421]	0	0	0	0	0	0	0	0.00228812	0.00307158	0	0	0
OTU1188	k__Bacteria	p__Actinomycetota	c__Actinomycetota class incertae sedis	o__Actinomycetota order incertae sedis	f__Actinomycetota fam. incertae sedis	g__Actinomycetota gen. incertae sedis	s__Actinomycetota species incertae sedis [ext_mOTU_v3_22221]	0	0.121507	0	0	0.0100286	0.0294046	0.00350263	0.0160168	0.190438	0.0398089	0	0.00856549
OTU1189	k__Bacteria	p__Actinomycetota	c__Actinomycetota class incertae sedis	o__Actinomycetota order incertae sedis	f__Actinomycetota fam. incertae sedis	g__Actinomycetota gen. incertae sedis	s__Actinomycetota species incertae sedis [ext_mOTU_v3_15251]	0	0	0	0	0.0618429	0.0294046	0.0140105	0.0274574	0.0460737	0	0	0.00856549
OTU1190	k__Bacteria	p__Actinomycetota	c__Actinomycetota class incertae sedis	o__Actinomycetota order incertae sedis	f__Actinomycetota fam. incertae sedis	g__Actinomycetota gen. incertae sedis	s__Actinomycetota species incertae sedis [ext_mOTU_v3_15250]	0	0	0	0	0.00167143	0.00326717	0	0	0	0	0	0
OTU1191	k__Bacteria	p__Actinomycetota	c__Acidimicrobiia	o__Acidimicrobiia order incertae sedis	f__Acidimicrobiia fam. incertae sedis	g__Acidimicrobiia gen. incertae sedis	s__Acidimicrobiia species incertae sedis [ext_mOTU_v3_22134]	0	0	0	0	0.0317572	0.00490076	0.00350263	0.00686436	0	0	0	0.00214137
OTU1192	k__Bacteria	p__Actinomycetota	c__Acidimicrobiia	o__Acidimicrobiia order incertae sedis	f__Acidimicrobiia fam. incertae sedis	g__Acidimicrobiia gen. incertae sedis	s__Acidimicrobiia species incertae sedis [ext_mOTU_v3_15252]	0	0	0	0	0.0183857	0.00653435	0	0.00228812	0.00460737	0	0	0
OTU1193	k__Archaea	p__Nitrososphaerota	c__Nitrososphaerota class incertae sedis	o__Nitrosopumilales	f__Nitrosopumilaceae	g__Nitrosopumilus	s__Nitrosopumilus sp. BACL13 MAG-121220-bin23 [ref_mOTU_v3_08882]	0	0	0	0.0488759	0.419529	0.147023	0.0490368	0.0663555	0.0276442	0	0	0.017131
OTU1194	k__Archaea	p__Nitrososphaerota	c__Nitrososphaerota class incertae sedis	o__Nitrosopumilales	f__Nitrosopumilaceae	g__Nitrosopumilaceae gen. incertae sedis	s__Nitrosopumilaceae species incertae sedis [meta_mOTU_v3_14080]	0	0	0	0	0.00167143	0.00163359	0	0.00228812	0	0	0	0.00428275
OTU1195	k__Archaea	p__Euryarchaeota	c__Methanobacteria	o__Methanobacteriales	f__Methanobacteriaceae	g__Methanobrevibacter	s__Methanobrevibacter species incertae sedis [ext_mOTU_v3_27329]	0	0	0	0	0	0	0.0105079	0.00457624	0	0	0	0
OTU1196	k__Archaea	p__Euryarchaeota	c__Methanobacteria	o__Methanobacteriales	f__Methanobacteriaceae	g__Methanobrevibacter	s__Methanobrevibacter smithii [ref_mOTU_v3_03695]	0	0	0	0	0	0.00163359	0.0455342	0.00686436	0	0	0	0
OTU1197	k__Archaea	p__Euryarchaeota	c__Methanobacteria	o__Methanobacteriales	f__Methanobacteriaceae	g__Methanobacterium	s__Methanobacterium congolense [ref_mOTU_v3_07274]	0	0	0	0	0	0	0.00350263	0	0	0	0	0
OTU1198	k__Archaea	p__Euryarchaeota	c__Euryarchaeota class incertae sedis	o__Euryarchaeota order incertae sedis	f__Euryarchaeota fam. incertae sedis	g__Euryarchaeota gen. incertae sedis	s__Euryarchaeota species incertae sedis [ext_mOTU_v3_31652]	0	0	0	0	0.00334286	0.00163359	0	0	0	0	0	0
OTU1199	k__Archaea	p__Euryarchaeota	c__Euryarchaeota class incertae sedis	o__Euryarchaeota order incertae sedis	f__Euryarchaeota fam. incertae sedis	g__Euryarchaeota gen. incertae sedis	s__Euryarchaeota species incertae sedis [ext_mOTU_v3_31559]	0	0	0	0	0.172157	0.10455	0.0245184	0.0205931	0.00614317	0	0	0
OTU1200	k__Archaea	p__Euryarchaeota	c__Euryarchaeota class incertae sedis	o__Euryarchaeota order incertae sedis	f__Euryarchaeota fam. incertae sedis	g__Euryarchaeota gen. incertae sedis	s__Euryarchaeota species incertae sedis [ext_mOTU_v3_31557]	0	0	0	0	0.4446	0.315282	0.028021	0.0366099	0.00460737	0	0	0.00856549
OTU1201	k__Archaea	p__Euryarchaeota	c__Euryarchaeota class incertae sedis	o__Euryarchaeota order incertae sedis	f__Euryarchaeota fam. incertae sedis	g__Euryarchaeota gen. incertae sedis	s__Euryarchaeota species incertae sedis [ext_mOTU_v3_22401]	0	0	0	0	0.1521	0.066977	0.0105079	0.00686436	0.00307158	0	0	0
OTU1202	k__Archaea	p__Euryarchaeota	c__Euryarchaeota class incertae sedis	o__Euryarchaeota order incertae sedis	f__Euryarchaeota fam. incertae sedis	g__Euryarchaeota gen. incertae sedis	s__Euryarchaeota species incertae sedis [ext_mOTU_v3_22388]	0	0	0	0	0.476358	0.115985	0.0350263	0.0526268	0.0337874	0	0	0.00642412
OTU1203	k__Archaea	p__Euryarchaeota	c__Euryarchaeota class incertae sedis	o__Euryarchaeota order incertae sedis	f__Euryarchaeota fam. incertae sedis	g__Euryarchaeota gen. incertae sedis	s__Euryarchaeota species incertae sedis [ext_mOTU_v3_22385]	0	0	0	0	0.0183857	0.0555419	0.0315236	0.0549149	0.0921475	0	0	0.0385447
OTU1204	k__Archaea	p__Euryarchaeota	c__Euryarchaeota class incertae sedis	o__Euryarchaeota order incertae sedis	f__Euryarchaeota fam. incertae sedis	g__Euryarchaeota gen. incertae sedis	s__Euryarchaeota species incertae sedis [ext_mOTU_v3_22364]	0	0	0	0	0.00668572	0	0.00350263	0	0	0	0	0.00214137
OTU1205	k__Archaea	p__Euryarchaeota	c__Euryarchaeota class incertae sedis	o__Euryarchaeota order incertae sedis	f__Euryarchaeota fam. incertae sedis	g__Euryarchaeota gen. incertae sedis	s__Euryarchaeota species incertae sedis [ext_mOTU_v3_22349]	0	0	0	0	0.1872	0.313649	0.294221	0.318049	0.703393	0.0398089	0	0.197006
OTU1206	k__Archaea	p__Euryarchaeota	c__Euryarchaeota class incertae sedis	o__Euryarchaeota order incertae sedis	f__Euryarchaeota fam. incertae sedis	g__Euryarchaeota gen. incertae sedis	s__Euryarchaeota species incertae sedis [ext_mOTU_v3_22346]	0	0	0	0	0.2574	0.468839	0.19965	0.2311	0.53292	0	0	0.0449688
OTU1207	k__Archaea	p__Euryarchaeota	c__Euryarchaeota class incertae sedis	o__Euryarchaeota order incertae sedis	f__Euryarchaeota fam. incertae sedis	g__Euryarchaeota gen. incertae sedis	s__Euryarchaeota species incertae sedis [ext_mOTU_v3_22345]	0	0	0	0	0.3159	0.178061	0.0385289	0.038898	0.00460737	0	0	0.00428275
OTU1208	k__Archaea	p__Euryarchaeota	c__Euryarchaeota class incertae sedis	o__Euryarchaeota order incertae sedis	f__Euryarchaeota fam. incertae sedis	g__Euryarchaeota gen. incertae sedis	s__Euryarchaeota species incertae sedis [ext_mOTU_v3_22310]	0	0	0	0	0.00334286	0	0.00350263	0.00228812	0	0	0	0.00214137
OTU1209	k__Archaea	p__Euryarchaeota	c__Euryarchaeota class incertae sedis	o__Euryarchaeota order incertae sedis	f__Euryarchaeota fam. incertae sedis	g__Euryarchaeota gen. incertae sedis	s__Euryarchaeota species incertae sedis [ext_mOTU_v3_22180]	0	0	0	0	0.00167143	0	0	0	0	0	0	0
OTU1210	k__Archaea	p__Euryarchaeota	c__Euryarchaeota class incertae sedis	o__Euryarchaeota order incertae sedis	f__Euryarchaeota fam. incertae sedis	g__Euryarchaeota gen. incertae sedis	s__Euryarchaeota species incertae sedis [ext_mOTU_v3_22083]	0	0	0	0	0.0100286	0.00816793	0.00700525	0.00457624	0.00460737	0	0	0.00428275
OTU1211	k__Archaea	p__Euryarchaeota	c__Euryarchaeota class incertae sedis	o__Euryarchaeota order incertae sedis	f__Euryarchaeota fam. incertae sedis	g__Euryarchaeota gen. incertae sedis	s__Euryarchaeota species incertae sedis [ext_mOTU_v3_22066]	0	0	0	0	0.290829	0.214	0	0.0274574	0	0	0	0
OTU1212	unassigned	unassigned	unassigned	unassigned	unassigned	unassigned	unassigned	40	21.6282	21.0526	32.8935	43.036	40.526	29.4151	34.212	37.9586	26.2739	18.705	20.069
								100	100	100	100	100	100	100	100	100	100	100	100

## Sheet: TableS6_MAGs_isolates
MAG_ID	user_genome (Bacteria)/filename	Organism	Part of derep set	Coverage (uBin)	Completeness (%, uBin)	Contamination (%, uBin)	Completeness (%, CheckM2)	Contamination (%, CheckM2)	Completeness_Model_Used (CheckM2)	G/C content (CheckM)	Coding density (CheckM)	Genome size (CheckM)	classification (GTDB-tk2)	fastani_reference	fastani_reference_radius	fastani_taxonomy	fastani_ani	fastani_af	closest_placement_reference	closest_placement_radius	closest_placement_taxonomy	closest_placement_ani	closest_placement_af	pplacer_taxonomy	classification_method	note	other_related_references(genome_id,species_name,radius,ANI,AF)	msa_percent	translation_table	red_value	warnings
P24860_102_MAG_01	102_arctic_Burkholderiales_59_8	Polaromonas sp.	no	8	94.1	2	83.9	0.02	Neural Network (Specific Model)	0.590929	0.918086	2320240	d__Bacteria;p__Pseudomonadota;c__Gammaproteobacteria;o__Burkholderiales;f__Burkholderiaceae;g__Polaromonas;s__	N/A	N/A	N/A	N/A	N/A	GCA_013205645.1	95	d__Bacteria;p__Proteobacteria;c__Gammaproteobacteria;o__Burkholderiales;f__Burkholderiaceae;g__Polaromonas;s__Polaromonas sp013205645	90.04	0.68	d__Bacteria;p__Pseudomonadota;c__Gammaproteobacteria;o__Burkholderiales;f__Burkholderiaceae;g__Polaromonas;s__	taxonomic classification defined by topology and ANI	classification based on placement in class-level tree	GCA_903941205.1, s__Polaromonas sp903941205, 95.0, 79.63, 0.51; GCF_003711205.1, s__Polaromonas sp003711205, 95.0, 79.34, 0.5; GCF_000015505.1, s__Polaromonas naphthalenivorans, 95.0, 79.19, 0.49; GCF_002379085.1, s__Polaromonas sp002379085, 95.0, 79.16, 0.52; GCA_016000195.1, s__Polaromonas sp016000195, 95.0, 79.16, 0.43; GCA_002278925.1, s__Polaromonas sp002278925, 95.0, 79.09, 0.52; GCF_002379…	84.67	11	0.995257	Genome not assigned to closest species as it falls outside its pre-defined ANI radius
P24860_102_MAG_02	102_arctic_Cytophagales_42_5	Spirosomaceae bacterium	no	5	86.3	7.8	52.78	0.13	Gradient Boost (General Model)	0.416334	0.891383	2209717	d__Bacteria;p__Bacteroidota;c__Bacteroidia;o__Cytophagales;f__Spirosomaceae;g__;s__	N/A	N/A	N/A	N/A	N/A	N/A	N/A	N/A	N/A	N/A	d__Bacteria;p__Bacteroidota;c__Bacteroidia;o__Cytophagales;f__Spirosomaceae;g__;s__	taxonomic classification fully defined by topology	classification based on placement in class-level tree	N/A	46.39	11	0.914054	N/A
P24860_102_MAG_03	102_arctic_Microbacteriaceae_52_91	Aquiluna sp.	no	91	96.1	0	95.02	2.64	Neural Network (Specific Model)	0.517789	0.917959	1343275	d__Bacteria;p__Actinomycetota;c__Actinomycetia;o__Actinomycetales;f__Microbacteriaceae;g__Aquiluna;s__	N/A	N/A	N/A	N/A	N/A	N/A	N/A	N/A	N/A	N/A	d__Bacteria;p__Actinomycetota;c__Actinomycetia;o__Actinomycetales;f__Microbacteriaceae;g__Aquiluna;s__	taxonomic classification defined by topology and ANI	classification based on placement in class-level tree	GCF_000257665.1, s__Aquiluna sp000257665, 95.0, 87.63, 0.89; GCA_905182225.1, s__Aquiluna sp905182225, 95.0, 86.55, 0.9; GCA_017854485.1, s__Aquiluna sp017854485, 95.0, 79.1, 0.33; GCA_002333405.1, s__Aquiluna sp002333405, 95.0, 78.98, 0.32; GCA_002390305.1, s__Aquiluna sp002390305, 95.0, 78.6, 0.28; GCF_900100865.1, s__Aquiluna sp900100865, 95.0, 78.15, 0.12; GCA_018402685.1, s__Aquiluna sp01840…	89.5	11	0.993415	Genome not assigned to closest species as it falls outside its pre-defined ANI radius
P24860_102_MAG_04	102_arctic_Nonlabens_dokdonensis_37_13	Nonlabens sp.	yes	13	54.9	2	94.93	3.54	Neural Network (Specific Model)	0.367317	0.824008	3133029	d__Bacteria;p__Bacteroidota;c__Bacteroidia;o__Flavobacteriales;f__Flavobacteriaceae;g__Nonlabens;s__	N/A	N/A	N/A	N/A	N/A	N/A	N/A	N/A	N/A	N/A	d__Bacteria;p__Bacteroidota;c__Bacteroidia;o__Flavobacteriales;f__Flavobacteriaceae;g__Nonlabens;s__	taxonomic classification defined by topology and ANI	classification based on placement in class-level tree	GCF_002831625.1, s__Nonlabens sp002831625, 95.0, 81.35, 0.65; GCF_012974865.1, s__Nonlabens sp012974865, 95.0, 81.11, 0.68; GCA_018401815.1, s__Nonlabens sp018401815, 95.0, 80.16, 0.54; GCF_002934445.1, s__Nonlabens xylanidelens, 95.0, 78.84, 0.48; GCF_000332115.1, s__Nonlabens dokdonensis, 95.0, 78.39, 0.45; GCA_002162835.1, s__Nonlabens dokdonensis_B, 95.0, 78.35, 0.37; GCF_000755285.1, s__Nonl…	84.95	11	0.986145	Genome not assigned to closest species as it falls outside its pre-defined ANI radius
P24860_103_MAG_05	103_arctic_Flavobacterium_sp_ACAM_123_35_6	Flavobacterium sp.	no	6	82.4	3.9	66.38	3.86	Gradient Boost (General Model)	0.350262	0.830895	2097539	d__Bacteria;p__Bacteroidota;c__Bacteroidia;o__Flavobacteriales;f__Flavobacteriaceae;g__Flavobacterium;s__	N/A	N/A	N/A	N/A	N/A	GCF_000264055.1	95	d__Bacteria;p__Bacteroidota;c__Bacteroidia;o__Flavobacteriales;f__Flavobacteriaceae;g__Flavobacterium;s__Flavobacterium sp000264055	85.66	0.89	d__Bacteria;p__Bacteroidota;c__Bacteroidia;o__Flavobacteriales;f__Flavobacteriaceae;g__Flavobacterium;s__	taxonomic classification defined by topology and ANI	classification based on placement in class-level tree	GCF_002836475.1, s__Flavobacterium sp002836475, 95.0, 88.35, 0.91; GCF_900107635.1, s__Flavobacterium gillisiae, 95.0, 83.3, 0.87; GCF_900111075.1, s__Flavobacterium frigoris, 95.0, 82.93, 0.84; GCF_004349145.1, s__Flavobacterium hiemivividum, 95.0, 81.42, 0.7; GCF_900106645.1, s__Flavobacterium degerlachei, 95.0, 79.82, 0.6; GCF_000252125.1, s__Flavobacterium frigoris_A, 95.0, 79.73, 0.59; GCF_0…	55.02	11	0.997346	Genome not assigned to closest species as it falls outside its pre-defined ANI radius
P24860_104_MAG_06	104_arctic_Betaproteobacteria_bacterium_MOLA814_54_24	Burkholderiaceae bacterium	no	24	70.6	7.8	69.92	15.71	Gradient Boost (General Model)	0.54338	0.884916	2187267	d__Bacteria;p__Pseudomonadota;c__Gammaproteobacteria;o__Burkholderiales;f__Burkholderiaceae;g__RS62;s__RS62 sp000496475	GCA_000496475.1	95	d__Bacteria;p__Proteobacteria;c__Gammaproteobacteria;o__Burkholderiales;f__Burkholderiaceae;g__RS62;s__RS62 sp000496475	97.84	0.85	GCA_000496475.1	95	d__Bacteria;p__Proteobacteria;c__Gammaproteobacteria;o__Burkholderiales;f__Burkholderiaceae;g__RS62;s__RS62 sp000496475	97.84	0.85	d__Bacteria;p__Pseudomonadota;c__Gammaproteobacteria;o__Burkholderiales;f__Burkholderiaceae;g__RS62;s__	taxonomic classification defined by topology and ANI	topological placement and ANI have congruent species assignments	GCA_018607835.1, s__RS62 sp002340675, 95.0, 76.86, 0.15	49.74	11	N/A	Genome has more than 14.2% of markers with multiple hits
P24860_104_MAG_07	104_arctic_Burkholderiales_59_48	Polaromonas sp.	yes	48	98	0	99.95	0.16	Neural Network (Specific Model)	0.589388	0.913369	2580257	d__Bacteria;p__Pseudomonadota;c__Gammaproteobacteria;o__Burkholderiales;f__Burkholderiaceae;g__Polaromonas;s__	N/A	N/A	N/A	N/A	N/A	GCA_013205645.1	95	d__Bacteria;p__Proteobacteria;c__Gammaproteobacteria;o__Burkholderiales;f__Burkholderiaceae;g__Polaromonas;s__Polaromonas sp013205645	90.28	0.77	d__Bacteria;p__Pseudomonadota;c__Gammaproteobacteria;o__Burkholderiales;f__Burkholderiaceae;g__Polaromonas;s__	taxonomic classification defined by topology and ANI	classification based on placement in class-level tree	GCA_903941205.1, s__Polaromonas sp903941205, 95.0, 79.64, 0.5; GCA_016000195.1, s__Polaromonas sp016000195, 95.0, 79.28, 0.41; GCF_003711205.1, s__Polaromonas sp003711205, 95.0, 79.24, 0.48; GCF_002379095.1, s__Polaromonas sp002379095, 95.0, 79.13, 0.49; GCF_002379085.1, s__Polaromonas sp002379085, 95.0, 79.1, 0.5; GCF_000015505.1, s__Polaromonas naphthalenivorans, 95.0, 79.07, 0.48; GCF_90010340…	96.54	11	0.994564	Genome not assigned to closest species as it falls outside its pre-defined ANI radius
P24860_104_MAG_08	104_arctic_Cytophagales_41_6	Spirosomaceae bacterium	yes	6	90.2	3.9	79.84	1.48	Neural Network (Specific Model)	0.411606	0.881969	3730056	d__Bacteria;p__Bacteroidota;c__Bacteroidia;o__Cytophagales;f__Spirosomaceae;g__;s__	N/A	N/A	N/A	N/A	N/A	N/A	N/A	N/A	N/A	N/A	d__Bacteria;p__Bacteroidota;c__Bacteroidia;o__Cytophagales;f__Spirosomaceae;g__;s__	taxonomic classification fully defined by topology	classification based on placement in class-level tree	N/A	73.39	11	0.914867	N/A
P24860_104_MAG_09	104_arctic_Microbacteriaceae_52_206	Aquiluna sp.	yes	206	98	0	92.95	0	Neural Network (Specific Model)	0.517986	0.935465	1185697	d__Bacteria;p__Actinomycetota;c__Actinomycetia;o__Actinomycetales;f__Microbacteriaceae;g__Aquiluna;s__	N/A	N/A	N/A	N/A	N/A	N/A	N/A	N/A	N/A	N/A	d__Bacteria;p__Actinomycetota;c__Actinomycetia;o__Actinomycetales;f__Microbacteriaceae;g__Aquiluna;s__	taxonomic classification defined by topology and ANI	classification based on placement in class-level tree	GCF_000257665.1, s__Aquiluna sp000257665, 95.0, 87.66, 0.95; GCA_905182225.1, s__Aquiluna sp905182225, 95.0, 86.76, 0.81; GCA_002333405.1, s__Aquiluna sp002333405, 95.0, 79.02, 0.34; GCF_900100865.1, s__Aquiluna sp900100865, 95.0, 78.72, 0.14; GCA_017854485.1, s__Aquiluna sp017854485, 95.0, 78.59, 0.33; GCA_009923455.1, s__Aquiluna sp009923455, 95.0, 78.58, 0.14; GCA_002390305.1, s__Aquiluna sp00…	93.33	11	0.993484	Genome not assigned to closest species as it falls outside its pre-defined ANI radius
P24860_104_MAG_10	104_arctic_Pelagibacter_ubique_30_18	Candidatus Pelagibacter	yes	18	92.2	3.9	82.06	4.56	Neural Network (Specific Model)	0.300784	0.949328	1113278	d__Bacteria;p__Pseudomonadota;c__Alphaproteobacteria;o__Pelagibacterales;f__Pelagibacteraceae;g__Pelagibacter;s__	N/A	N/A	N/A	N/A	N/A	N/A	N/A	N/A	N/A	N/A	d__Bacteria;p__Pseudomonadota;c__Alphaproteobacteria;o__Pelagibacterales;f__Pelagibacteraceae;g__Pelagibacter;s__	taxonomic classification defined by topology and ANI	classification based on placement in class-level tree	GCA_905618915.1, s__Pelagibacter sp905618915, 95.0, 93.15, 0.62; GCA_905612365.1, s__Pelagibacter sp905612365, 95.0, 92.94, 0.55; GCF_012276695.1, s__Pelagibacter giovannonii, 95.0, 92.52, 0.9; GCA_905616395.1, s__Pelagibacter sp905616395, 95.0, 92.23, 0.81; GCA_905618905.1, s__Pelagibacter sp905618905, 95.0, 92.18, 0.53; GCA_905612335.1, s__Pelagibacter sp905612335, 95.0, 91.8, 0.54; GCF_0000123…	72.54	11	0.987308	Genome not assigned to closest species as it falls outside its pre-defined ANI radius
P24860_104_MAG_11	104_arctic_unclassified_41_4	Glaciecola sp.	no	4	72.5	5.9	42.05	0.07	Gradient Boost (General Model)	0.412701	0.867316	1157781	d__Bacteria;p__Pseudomonadota;c__Gammaproteobacteria;o__Enterobacterales;f__Alteromonadaceae;g__Glaciecola;s__	N/A	N/A	N/A	N/A	N/A	N/A	N/A	N/A	N/A	N/A	d__Bacteria;p__Pseudomonadota;c__Gammaproteobacteria;o__Enterobacterales;f__Alteromonadaceae;g__Glaciecola;s__	taxonomic classification defined by topology and ANI	classification based on placement in class-level tree	GCF_002836745.1, s__Glaciecola sp002836745, 95.0, 82.95, 0.83; GCF_003203515.1, s__Glaciecola sp003203515, 95.0, 82.63, 0.12; GCF_000428905.1, s__Glaciecola pallidula, 95.0, 82.52, 0.95; GCF_000155775.1, s__Glaciecola sp000155775, 95.0, 81.97, 0.1; GCF_004798935.1, s__Glaciecola ruwaisensis, 95.0, 81.61, 0.1; GCA_905479945.1, s__Glaciecola sp905479945, 95.0, 79.92, 0.45; GCA_014872805.1, s__Glaci…	34.03	11	0.990447	Genome not assigned to closest species as it falls outside its pre-defined ANI radius
P24860_108_MAG_12	108_arctic_Actinobacteria2_54_43	Candidatus Nanopelagicales	no	43	76.5	0	75.81	0.45	Neural Network (Specific Model)	0.538979	0.933267	1238853	d__Bacteria;p__Actinomycetota;c__Actinomycetia;o__Nanopelagicales;f__S36-B12;g__UBA4592;s__UBA4592 sp905181745	GCA_905181745.1	95	d__Bacteria;p__Actinobacteriota;c__Actinomycetia;o__Nanopelagicales;f__S36-B12;g__UBA4592;s__UBA4592 sp905181745	99.21	0.65	GCA_905181745.1	95	d__Bacteria;p__Actinobacteriota;c__Actinomycetia;o__Nanopelagicales;f__S36-B12;g__UBA4592;s__UBA4592 sp905181745	99.21	0.65	d__Bacteria;p__Actinomycetota;c__Actinomycetia;o__Nanopelagicales;f__S36-B12;g__UBA4592;s__	taxonomic classification defined by topology and ANI	topological placement and ANI have congruent species assignments	GCA_002390705.1, s__UBA4592 sp002390705, 95.0, 94.07, 0.94; GCA_002365735.1, s__UBA4592 sp002365735, 95.0, 90.33, 0.8; GCA_002469525.1, s__UBA4592 sp002469525, 95.0, 78.96, 0.21; GCA_017854795.1, s__UBA4592 sp017854795, 95.0, 78.34, 0.3; GCA_017857705.1, s__UBA4592 sp017857705, 95.0, 77.14, 0.23	72.04	11	N/A	N/A
P24860_108_MAG_13	108_arctic_Actinobacteria2_59_6	Acidimicrobiales bacterium	no	6	68.6	0	49.01	0.8	Gradient Boost (General Model)	0.58622	0.88414	1374968	d__Bacteria;p__Actinomycetota;c__Acidimicrobiia;o__Acidimicrobiales;f__UBA10347;g__UBA10347;s__UBA10347 sp905182135	GCA_905182135.1	95	d__Bacteria;p__Actinobacteriota;c__Acidimicrobiia;o__Acidimicrobiales;f__UBA10347;g__UBA10347;s__UBA10347 sp905182135	99.69	0.73	GCA_905182135.1	95	d__Bacteria;p__Actinobacteriota;c__Acidimicrobiia;o__Acidimicrobiales;f__UBA10347;g__UBA10347;s__UBA10347 sp905182135	99.69	0.73	d__Bacteria;p__Actinomycetota;c__Acidimicrobiia;o__Acidimicrobiales;f__UBA10347;g__UBA10347;s__	taxonomic classification defined by topology and ANI	topological placement and ANI have congruent species assignments	GCA_003485885.1, s__UBA10347 sp003485885, 95.0, 78.15, 0.35	41.56	11	N/A	N/A
P24860_108_MAG_14	108_arctic_Bacteria_31_7	Dehalococcoidia bacterium	no	7	76.5	5.9	64.63	0.51	Gradient Boost (General Model)	0.313612	0.935294	766944	d__Bacteria;p__Chloroflexota;c__Dehalococcoidia;o__UBA2979;f__UBA2979;g__GCA-002718395;s__GCA-002718395 sp003228125	GCA_003228125.1	95	d__Bacteria;p__Chloroflexota;c__Dehalococcoidia;o__UBA2979;f__UBA2979;g__GCA-002718395;s__GCA-002718395 sp003228125	99.79	0.9	GCA_003228125.1	95	d__Bacteria;p__Chloroflexota;c__Dehalococcoidia;o__UBA2979;f__UBA2979;g__GCA-002718395;s__GCA-002718395 sp003228125	99.79	0.9	d__Bacteria;p__Chloroflexota;c__Dehalococcoidia;o__UBA2979;f__UBA2979;g__GCA-002718395;s__	taxonomic classification defined by topology and ANI	topological placement and ANI have congruent species assignments	GCA_002710905.1, s__GCA-002718395 sp002710905, 95.0, 77.28, 0.21; GCA_002718395.1, s__GCA-002718395 sp002718395, 95.0, 76.66, 0.09	52.94	11	N/A	N/A
P24860_108_MAG_15	108_arctic_Bacteria_41_35	SAR324 cluster bacterium	yes	35	86.3	0	74.42	0.03	Gradient Boost (General Model)	0.413022	0.883063	1600955	d__Bacteria;p__SAR324;c__SAR324;o__SAR324;f__NAC60-12;g__arctic96AD-7;s__arctic96AD-7 sp905182865	GCA_905182865.1	95	d__Bacteria;p__SAR324;c__SAR324;o__SAR324;f__NAC60-12;g__arctic96AD-7;s__arctic96AD-7 sp905182865	99.28	0.99	GCA_905182865.1	95	d__Bacteria;p__SAR324;c__SAR324;o__SAR324;f__NAC60-12;g__arctic96AD-7;s__arctic96AD-7 sp905182865	99.28	0.99	d__Bacteria;p__SAR324;c__SAR324;o__SAR324;f__NAC60-12;g__arctic96AD-7;s__	taxonomic classification defined by topology and ANI	topological placement and ANI have congruent species assignments	GCA_002082305.1, s__arctic96AD-7 sp002082305, 95.0, 95.5, 0.88; GCA_902513935.1, s__arctic96AD-7 sp902513935, 95.0, 92.94, 0.48; GCA_012964265.1, s__arctic96AD-7 sp012964265, 95.0, 79.02, 0.47; GCA_002685535.1, s__arctic96AD-7 sp002685535, 95.0, 78.8, 0.44; GCA_016764995.1, s__arctic96AD-7 sp016764995, 95.0, 78.65, 0.53; GCA_014382365.1, s__arctic96AD-7 sp014382365, 95.0, 78.33, 0.49; GCA_0186450…	74.92	11	N/A	N/A
P24860_108_MAG_16	108_arctic_Cytophagales_39_75	Cyclobacteriaceae bacterium	yes	75	88.2	2	93.22	2.36	Gradient Boost (General Model)	0.388856	0.901885	2485753	d__Bacteria;p__Bacteroidota;c__Bacteroidia;o__Cytophagales;f__Cyclobacteriaceae;g__UBA4465;s__UBA4465 sp002470835	GCA_905479015.1	95	d__Bacteria;p__Bacteroidota;c__Bacteroidia;o__Cytophagales;f__Cyclobacteriaceae;g__UBA4465;s__UBA4465 sp002470835	99.1	0.93	GCA_905479015.1	95	d__Bacteria;p__Bacteroidota;c__Bacteroidia;o__Cytophagales;f__Cyclobacteriaceae;g__UBA4465;s__UBA4465 sp002470835	99.1	0.93	d__Bacteria;p__Bacteroidota;c__Bacteroidia;o__Cytophagales;f__Cyclobacteriaceae;g__UBA4465;s__	taxonomic classification defined by topology and ANI	topological placement and ANI have congruent species assignments	GCA_905182375.1, s__UBA4465 sp905182375, 95.0, 95.13, 0.85; GCA_002292365.1, s__UBA4465 sp002292365, 95.0, 93.47, 0.79; GCA_905182655.1, s__UBA4465 sp905182655, 95.0, 89.69, 0.7; GCA_002691385.1, s__UBA4465 sp002691385, 95.0, 84.22, 0.69; GCA_902605755.1, s__UBA4465 sp902605755, 95.0, 80.53, 0.51; GCA_013204595.1, s__UBA4465 sp013204595, 95.0, 77.88, 0.14	87.97	11	N/A	N/A
P24860_108_MAG_17	108_arctic_Gammaproteobacteria_45_519	Pseudomonadales bacterium	no	519	98	0	92.79	0.01	Gradient Boost (General Model)	0.454094	0.903666	1776325	d__Bacteria;p__Pseudomonadota;c__Gammaproteobacteria;o__Pseudomonadales;f__Nitrincolaceae;g__ASP10-02a;s__ASP10-02a sp002335115	GCA_002335115.1	95	d__Bacteria;p__Proteobacteria;c__Gammaproteobacteria;o__Pseudomonadales;f__Nitrincolaceae;g__ASP10-02a;s__ASP10-02a sp002335115	95.43	0.83	GCA_002335115.1	95	d__Bacteria;p__Proteobacteria;c__Gammaproteobacteria;o__Pseudomonadales;f__Nitrincolaceae;g__ASP10-02a;s__ASP10-02a sp002335115	95.43	0.83	d__Bacteria;p__Pseudomonadota;c__Gammaproteobacteria;o__Pseudomonadales;f__Nitrincolaceae;g__ASP10-02a;s__	taxonomic classification defined by topology and ANI	topological placement and ANI have congruent species assignments	GCA_905182035.1, s__ASP10-02a sp905182035, 95.0, 79.09, 0.52; GCA_002312935.1, s__ASP10-02a sp002312935, 95.0, 78.92, 0.46; GCA_002470565.1, s__ASP10-02a sp002470565, 95.0, 78.82, 0.35; GCA_003523085.1, s__ASP10-02a sp003523085, 95.0, 78.26, 0.26; GCA_018647765.1, s__ASP10-02a sp018647765, 95.0, 77.9, 0.26; GCA_016845445.1, s__ASP10-02a sp016845445, 95.0, 77.73, 0.06; GCA_003521845.1, s__ASP10-02…	90.97	11	N/A	N/A
P24860_108_MAG_18	108_arctic_Gammaproteobacteria_48_7	Pseudomonadales bacterium	no	7	96.1	0	81.35	1.72	Gradient Boost (General Model)	0.476485	0.894921	1851791	d__Bacteria;p__Pseudomonadota;c__Gammaproteobacteria;o__Pseudomonadales;f__HTCC2089;g__UBA4582;s__UBA4582 sp905182025	GCA_905182025.1	95	d__Bacteria;p__Proteobacteria;c__Gammaproteobacteria;o__Pseudomonadales;f__HTCC2089;g__UBA4582;s__UBA4582 sp905182025	99.24	0.85	GCA_905182025.1	95	d__Bacteria;p__Proteobacteria;c__Gammaproteobacteria;o__Pseudomonadales;f__HTCC2089;g__UBA4582;s__UBA4582 sp905182025	99.24	0.85	d__Bacteria;p__Pseudomonadota;c__Gammaproteobacteria;o__Pseudomonadales;f__HTCC2089;g__UBA4582;s__	taxonomic classification defined by topology and ANI	topological placement and ANI have congruent species assignments	GCA_013204195.1, s__UBA4582 sp013204195, 95.0, 77.25, 0.03; GCA_016763855.1, s__UBA4582 sp016763855, 95.0, 76.68, 0.04; GCA_012960755.1, s__UBA4582 sp012960755, 95.0, 76.54, 0.05; GCA_019090615.1, s__UBA4582 sp019090615, 95.0, 76.46, 0.04; GCA_002389265.1, s__UBA4582 sp002389265, 95.0, 76.31, 0.04; GCA_002725285.1, s__UBA4582 sp002725285, 95.0, 76.01, 0.04; GCA_018607725.1, s__UBA4582 sp002386885…	81.29	11	N/A	N/A
P24860_108_MAG_19	108_arctic_Gammaproteobacteria_53_7	Pseudomonadales bacterium	no	7	92.2	2	81.31	0.34	Gradient Boost (General Model)	0.53101	0.89815	1276797	d__Bacteria;p__Pseudomonadota;c__Gammaproteobacteria;o__Pseudomonadales;f__HTCC2089;g__UBA9926;s__UBA9926 sp905182155	GCA_905182155.1	95	d__Bacteria;p__Proteobacteria;c__Gammaproteobacteria;o__Pseudomonadales;f__HTCC2089;g__UBA9926;s__UBA9926 sp905182155	98.67	0.69	GCA_905182155.1	95	d__Bacteria;p__Proteobacteria;c__Gammaproteobacteria;o__Pseudomonadales;f__HTCC2089;g__UBA9926;s__UBA9926 sp905182155	98.67	0.69	d__Bacteria;p__Pseudomonadota;c__Gammaproteobacteria;o__Pseudomonadales;f__HTCC2089;g__UBA9926;s__	taxonomic classification defined by topology and ANI	topological placement and ANI have congruent species assignments	GCA_017854255.1, s__UBA9926 sp003451575, 95.0, 81.39, 0.81; GCA_018645765.1, s__UBA9926 sp018645765, 95.0, 80.36, 0.57; GCA_018647445.1, s__UBA9926 sp018647445, 95.0, 80.31, 0.67; GCA_012960535.1, s__UBA9926 sp012960535, 95.0, 76.97, 0.03; GCA_016779565.1, s__UBA9926 sp016779565, 95.0, 76.82, 0.1; GCA_002728935.1, s__UBA9926 sp002728935, 95.0, 76.68, 0.02; GCA_002697205.1, s__UBA9926 sp002697205,…	82.92	11	N/A	N/A
P24860_108_MAG_20	108_arctic_Microbacteriaceae_58_8	Pontimonas sp.	no	8	100	2	94.39	1.55	Neural Network (Specific Model)	0.579164	0.940482	1274797	d__Bacteria;p__Actinomycetota;c__Actinomycetia;o__Actinomycetales;f__Microbacteriaceae;g__Pontimonas;s__Pontimonas sp017857245	GCA_017857245.1	95	d__Bacteria;p__Actinobacteriota;c__Actinomycetia;o__Actinomycetales;f__Microbacteriaceae;g__Pontimonas;s__Pontimonas sp017857245	98.77	0.86	GCA_017857245.1	95	d__Bacteria;p__Actinobacteriota;c__Actinomycetia;o__Actinomycetales;f__Microbacteriaceae;g__Pontimonas;s__Pontimonas sp017857245	98.77	0.86	d__Bacteria;p__Actinomycetota;c__Actinomycetia;o__Actinomycetales;f__Microbacteriaceae;g__Pontimonas;s__	taxonomic classification defined by topology and ANI	topological placement and ANI have congruent species assignments	GCA_001438965.1, s__Pontimonas sp001438965, 95.0, 78.74, 0.21; GCA_018402295.1, s__Pontimonas sp018402295, 95.0, 78.23, 0.2; GCA_018666065.1, s__Pontimonas sp018666065, 95.0, 78.21, 0.22; GCA_000754445.1, s__Pontimonas sp000754445, 95.0, 78.16, 0.18; GCA_017852615.1, s__Pontimonas sp017852615, 95.0, 77.8, 0.21; GCA_009704535.1, s__Pontimonas sp009704535, 95.0, 77.8, 0.16; GCF_002950575.1, s__Pont…	90.77	11	N/A	N/A
P24860_108_MAG_21	108_arctic_Microbacteriaceae_bacterium_BACL28_MAG_120531_bin53_52_53	Aquiluna sp.	no	53	94.1	3.9	71.5	0.01	Neural Network (Specific Model)	0.517481	0.91863	899781	d__Bacteria;p__Actinomycetota;c__Actinomycetia;o__Actinomycetales;f__Microbacteriaceae;g__Aquiluna;s__Aquiluna sp905182225	GCA_905182225.1	95	d__Bacteria;p__Actinobacteriota;c__Actinomycetia;o__Actinomycetales;f__Microbacteriaceae;g__Aquiluna;s__Aquiluna sp905182225	95.36	0.9	GCA_905182225.1	95	d__Bacteria;p__Actinobacteriota;c__Actinomycetia;o__Actinomycetales;f__Microbacteriaceae;g__Aquiluna;s__Aquiluna sp905182225	95.36	0.9	d__Bacteria;p__Actinomycetota;c__Actinomycetia;o__Actinomycetales;f__Microbacteriaceae;g__Aquiluna;s__	taxonomic classification defined by topology and ANI	topological placement and ANI have congruent species assignments	GCF_000257665.1, s__Aquiluna sp000257665, 95.0, 90.92, 0.97; GCA_002333405.1, s__Aquiluna sp002333405, 95.0, 78.97, 0.41; GCA_002390305.1, s__Aquiluna sp002390305, 95.0, 78.9, 0.3; GCA_017854485.1, s__Aquiluna sp017854485, 95.0, 78.65, 0.45; GCF_013283855.1, s__Aquiluna borgnonia, 95.0, 78.49, 0.2; GCA_009923455.1, s__Aquiluna sp009923455, 95.0, 78.42, 0.18; GCF_900100865.1, s__Aquiluna sp9001008…	75.97	11	N/A	N/A
P24860_108_MAG_22	108_arctic_OMG_group_49_116	Gammaproteobacteria bacterium	yes	116	86.3	5.9	80.99	15.38	Gradient Boost (General Model)	0.490402	0.880769	2715521	d__Bacteria;p__Pseudomonadota;c__Gammaproteobacteria;o__Pseudomonadales;f__Pseudohongiellaceae;g__UBA9145;s__	N/A	N/A	N/A	N/A	N/A	N/A	N/A	N/A	N/A	N/A	d__Bacteria;p__Pseudomonadota;c__Gammaproteobacteria;o__Pseudomonadales;f__Pseudohongiellaceae;g__UBA9145;s__	taxonomic classification defined by topology and ANI	classification based on placement in class-level tree	GCA_002401885.1, s__UBA9145 sp002401885, 95.0, 85.92, 0.72; GCA_016762995.1, s__UBA9145 sp016762995, 95.0, 83.43, 0.61; GCA_016762975.1, s__UBA9145 sp016762975, 95.0, 83.22, 0.58; GCA_905478195.1, s__UBA9145 sp003483155, 95.0, 78.5, 0.33; GCA_012960305.1, s__UBA9145 sp012960305, 95.0, 77.8, 0.08; GCA_018661465.1, s__UBA9145 sp018661465, 95.0, 77.38, 0.09; GCA_013204155.1, s__UBA9145 sp013204155, …	58.46	11	0.983248	Genome not assigned to closest species as it falls outside its pre-defined ANI radius;Genome has more than 20.0% of markers with multiple hits
P24860_108_MAG_23	108_arctic_Rhodobacterales_49_20	Paracoccaceae bacterium	yes	20	94.1	0	99.76	0	Gradient Boost (General Model)	0.487431	0.873848	2215778	d__Bacteria;p__Pseudomonadota;c__Alphaproteobacteria;o__Rhodobacterales;f__Rhodobacteraceae;g__UBA10365;s__	N/A	N/A	N/A	N/A	N/A	GCA_003536295.1	95	d__Bacteria;p__Proteobacteria;c__Alphaproteobacteria;o__Rhodobacterales;f__Rhodobacteraceae;g__UBA10365;s__UBA10365 sp003536295	78.15	0.33	d__Bacteria;p__Pseudomonadota;c__Alphaproteobacteria;o__Rhodobacterales;f__Rhodobacteraceae;g__UBA10365;s__	taxonomic classification defined by topology and ANI	classification based on placement in class-level tree	N/A	97.93	11	0.987943	N/A
P24860_108_MAG_24	108_arctic_Rhodospirillales_45_24	Rhodospirillales bacterium	no	24	64.7	0	89.86	0.19	Gradient Boost (General Model)	0.455185	0.846589	2536450	d__Bacteria;p__Pseudomonadota;c__Alphaproteobacteria;o__Rhodospirillales;f__Casp-alpha2;g__JABMNT01;s__	N/A	N/A	N/A	N/A	N/A	GCA_013203595.1	95	d__Bacteria;p__Proteobacteria;c__Alphaproteobacteria;o__Rhodospirillales;f__Casp-alpha2;g__JABMNT01;s__JABMNT01 sp013203595	75.58	0.06	d__Bacteria;p__Pseudomonadota;c__Alphaproteobacteria;o__Rhodospirillales;f__Casp-alpha2;g__JABMNT01;s__	taxonomic classification defined by topology and ANI	classification based on placement in class-level tree	N/A	86.44	11	0.933504	N/A
P24860_108_MAG_25	108_arctic_Rhodospirillales_50_7	Rhodospirillales bacterium	no	7	82.4	3.9	63.05	0.64	Gradient Boost (General Model)	0.499118	0.915017	1496343	d__Bacteria;p__Pseudomonadota;c__Alphaproteobacteria;o__Rhodospirillales;f__Casp-alpha2;g__UBA4479;s__	N/A	N/A	N/A	N/A	N/A	GCA_002389385.1	95	d__Bacteria;p__Proteobacteria;c__Alphaproteobacteria;o__Rhodospirillales;f__Casp-alpha2;g__UBA4479;s__UBA4479 sp002389385	94.92	0.89	d__Bacteria;p__Pseudomonadota;c__Alphaproteobacteria;o__Rhodospirillales;f__Casp-alpha2;g__UBA4479;s__	taxonomic classification defined by topology and ANI	classification based on placement in class-level tree	GCA_002389175.1, s__UBA4479 sp002389175, 95.0, 78.08, 0.09; GCA_017640505.1, s__UBA4479 sp017640505, 95.0, 76.57, 0.12; GCA_017857825.1, s__UBA4479 sp017857825, 95.0, 76.53, 0.1; GCA_017644185.1, s__UBA4479 sp017644185, 95.0, 76.06, 0.14	56.55	11	0.994833	Genome not assigned to closest species as it falls outside its pre-defined ANI radius
P24860_108_MAG_26	108_arctic_Rhodospirillales_60_7	Alphaproteobacteria bacterium	no	7	82.4	3.9	71.47	1.47	Gradient Boost (General Model)	0.599848	0.930299	1500045	d__Bacteria;p__Pseudomonadota;c__Alphaproteobacteria;o__UBA6615;f__UBA6615;g__JABJAG01;s__	N/A	N/A	N/A	N/A	N/A	GCA_018666195.1	95	d__Bacteria;p__Proteobacteria;c__Alphaproteobacteria;o__UBA6615;f__UBA6615;g__JABJAG01;s__JABJAG01 sp018666195	78.99	0.47	d__Bacteria;p__Pseudomonadota;c__Alphaproteobacteria;o__UBA6615;f__UBA6615;g__JABJAG01;s__	taxonomic classification defined by topology and ANI	classification based on placement in class-level tree	GCA_017643325.1, s__JABJAG01 sp017643325, 95.0, 77.16, 0.37	64.14	11	0.954981	N/A
P24860_111_MAG_27	111_arctic_Actinobacteria_54_22	Candidatus Nanopelagicales	no	22	72.5	3.9	83.67	1.73	Neural Network (Specific Model)	0.53714	0.922863	1691715	d__Bacteria;p__Actinomycetota;c__Actinomycetia;o__Nanopelagicales;f__S36-B12;g__UBA4592;s__UBA4592 sp905181745	GCA_905181745.1	95	d__Bacteria;p__Actinobacteriota;c__Actinomycetia;o__Nanopelagicales;f__S36-B12;g__UBA4592;s__UBA4592 sp905181745	99.26	0.82	GCA_905181745.1	95	d__Bacteria;p__Actinobacteriota;c__Actinomycetia;o__Nanopelagicales;f__S36-B12;g__UBA4592;s__UBA4592 sp905181745	99.26	0.82	d__Bacteria;p__Actinomycetota;c__Actinomycetia;o__Nanopelagicales;f__S36-B12;g__UBA4592;s__	taxonomic classification defined by topology and ANI	topological placement and ANI have congruent species assignments	GCA_002390705.1, s__UBA4592 sp002390705, 95.0, 93.83, 0.88; GCA_002365735.1, s__UBA4592 sp002365735, 95.0, 90.26, 0.7; GCA_002469525.1, s__UBA4592 sp002469525, 95.0, 79.53, 0.22; GCA_017854795.1, s__UBA4592 sp017854795, 95.0, 77.8, 0.29; GCA_017857705.1, s__UBA4592 sp017857705, 95.0, 77.07, 0.23	86.64	11	N/A	N/A
P24860_111_MAG_28	111_arctic_Actinobacteria_59_8	Acidimicrobiales bacterium	no	8	72.5	3.9	61.84	0.8	Gradient Boost (General Model)	0.586293	0.886728	1877556	d__Bacteria;p__Actinomycetota;c__Acidimicrobiia;o__Acidimicrobiales;f__UBA10347;g__UBA10347;s__UBA10347 sp905182135	GCA_905182135.1	95	d__Bacteria;p__Actinobacteriota;c__Acidimicrobiia;o__Acidimicrobiales;f__UBA10347;g__UBA10347;s__UBA10347 sp905182135	99.73	0.76	GCA_905182135.1	95	d__Bacteria;p__Actinobacteriota;c__Acidimicrobiia;o__Acidimicrobiales;f__UBA10347;g__UBA10347;s__UBA10347 sp905182135	99.73	0.76	d__Bacteria;p__Actinomycetota;c__Acidimicrobiia;o__Acidimicrobiales;f__UBA10347;g__UBA10347;s__	taxonomic classification defined by topology and ANI	topological placement and ANI have congruent species assignments	GCA_003485885.1, s__UBA10347 sp003485885, 95.0, 78.49, 0.28	61.16	11	N/A	N/A
P24860_111_MAG_29	111_arctic_Bacteria_41_35	SAR324 cluster bacterium	no	35	76.5	0	57.93	0.36	Gradient Boost (General Model)	0.410734	0.85813	1319619	d__Bacteria;p__SAR324;c__SAR324;o__SAR324;f__NAC60-12;g__arctic96AD-7;s__	N/A	N/A	N/A	N/A	N/A	GCA_014381795.1	95	d__Bacteria;p__SAR324;c__SAR324;o__SAR324;f__NAC60-12;g__arctic96AD-7;s__arctic96AD-7 sp014381795	91.9	0.55	d__Bacteria;p__SAR324;c__SAR324;o__SAR324;f__NAC60-12;g__arctic96AD-7;s__	taxonomic classification defined by topology and ANI	classification based on placement in class-level tree	GCA_018645085.1, s__arctic96AD-7 sp018645085, 95.0, 87.15, 0.75; GCA_002685535.1, s__arctic96AD-7 sp002685535, 95.0, 86.87, 0.7; GCA_004213175.1, s__arctic96AD-7 sp002704555, 95.0, 82.28, 0.58; GCA_016764995.1, s__arctic96AD-7 sp016764995, 95.0, 80.9, 0.67; GCA_012964265.1, s__arctic96AD-7 sp012964265, 95.0, 79.66, 0.5; GCA_905182865.1, s__arctic96AD-7 sp905182865, 95.0, 79.41, 0.48; GCA_90251393…	55.54	11	0.992657	Genome not assigned to closest species as it falls outside its pre-defined ANI radius
P24860_111_MAG_30	111_arctic_Bacteroidetes_35_208	Flavobacteriales bacterium	yes	208	100	0	92.71	0.04	Neural Network (Specific Model)	0.353334	0.912639	2034732	d__Bacteria;p__Bacteroidota;c__Bacteroidia;o__Flavobacteriales;f__UBA7430;g__UBA6772;s__UBA6772 sp905182215	GCA_905182215.1	95	d__Bacteria;p__Bacteroidota;c__Bacteroidia;o__Flavobacteriales;f__UBA7430;g__UBA6772;s__UBA6772 sp905182215	99.52	0.93	GCA_905182215.1	95	d__Bacteria;p__Bacteroidota;c__Bacteroidia;o__Flavobacteriales;f__UBA7430;g__UBA6772;s__UBA6772 sp905182215	99.52	0.93	d__Bacteria;p__Bacteroidota;c__Bacteroidia;o__Flavobacteriales;f__UBA7430;g__UBA6772;s__	taxonomic classification defined by topology and ANI	topological placement and ANI have congruent species assignments	GCA_002453265.1, s__UBA6772 sp002453265, 95.0, 83.07, 0.78; GCA_002685115.1, s__UBA6772 sp002685115, 95.0, 78.64, 0.34	97.4	11	N/A	N/A
P24860_111_MAG_31	111_arctic_Bacteroidetes_38_9	Flavobacteriales bacterium	no	9	96.1	2	96.68	0.11	Gradient Boost (General Model)	0.37869	0.907792	2578616	d__Bacteria;p__Bacteroidota;c__Bacteroidia;o__Flavobacteriales;f__UA16;g__ASP10-05a;s__ASP10-05a sp905182895	GCA_905182895.1	95	d__Bacteria;p__Bacteroidota;c__Bacteroidia;o__Flavobacteriales;f__UA16;g__ASP10-05a;s__ASP10-05a sp905182895	98.05	0.72	GCA_905182895.1	95	d__Bacteria;p__Bacteroidota;c__Bacteroidia;o__Flavobacteriales;f__UA16;g__ASP10-05a;s__ASP10-05a sp905182895	98.05	0.72	d__Bacteria;p__Bacteroidota;c__Bacteroidia;o__Flavobacteriales;f__UA16;g__ASP10-05a;s__	taxonomic classification defined by topology and ANI	topological placement and ANI have congruent species assignments	GCA_000981645.1, s__ASP10-05a sp000981645, 95.0, 92.02, 0.94; GCA_002336675.1, s__ASP10-05a sp002336675, 95.0, 90.4, 0.77	91.96	11	N/A	N/A
P24860_111_MAG_32	111_arctic_Bacteroidetes_42_154	Flavobacteriales bacterium	yes	154	96.1	2	91.04	0	Gradient Boost (General Model)	0.420791	0.954384	1637809	d__Bacteria;p__Bacteroidota;c__Bacteroidia;o__Flavobacteriales;f__UA16;g__UBA974;s__	N/A	N/A	N/A	N/A	N/A	N/A	N/A	N/A	N/A	N/A	d__Bacteria;p__Bacteroidota;c__Bacteroidia;o__Flavobacteriales;f__UA16;g__UBA974;s__	taxonomic classification defined by topology and ANI	classification based on placement in class-level tree	GCA_015660615.1, s__UBA974 sp015660615, 95.0, 90.32, 0.55; GCA_002292405.1, s__UBA974 sp002292405, 95.0, 89.25, 0.69; GCA_018700255.1, s__UBA974 sp018700255, 95.0, 89.19, 0.7; GCA_002339135.1, s__UBA974 sp002339135, 95.0, 80.31, 0.68; GCA_002700285.1, s__UBA974 sp002700285, 95.0, 78.32, 0.23; GCA_905480095.1, s__UBA974 sp905480095, 95.0, 78.23, 0.21; GCA_002336655.1, s__UBA974 sp002336655, 95.0, …	89.42	11	0.99	Genome not assigned to closest species as it falls outside its pre-defined ANI radius
P24860_111_MAG_33	111_arctic_Bacteroidetes_44_20	Flavobacteriales bacterium	no	20	90.2	2	55.97	0	Neural Network (Specific Model)	0.443634	0.907042	1265637	d__Bacteria;p__Bacteroidota;c__Bacteroidia;o__Flavobacteriales;f__UA16;g__UBA974;s__	N/A	N/A	N/A	N/A	N/A	N/A	N/A	N/A	N/A	N/A	d__Bacteria;p__Bacteroidota;c__Bacteroidia;o__Flavobacteriales;f__UA16;g__UBA974;s__	taxonomic classification defined by topology and ANI	classification based on placement in class-level tree	GCA_905480095.1, s__UBA974 sp905480095, 95.0, 89.47, 0.85; GCA_002700285.1, s__UBA974 sp002700285, 95.0, 89.13, 0.95; GCA_002336655.1, s__UBA974 sp002336655, 95.0, 88.45, 0.81; GCA_015660615.1, s__UBA974 sp015660615, 95.0, 78.0, 0.15; GCA_002746975.1, s__UBA974 sp002746975, 95.0, 77.49, 0.22; GCA_002292405.1, s__UBA974 sp002292405, 95.0, 77.47, 0.17; GCA_018700255.1, s__UBA974 sp018700255, 95.0, …	72.97	11	0.98799	Genome not assigned to closest species as it falls outside its pre-defined ANI radius
P24860_111_MAG_34	111_arctic_Betaproteobacteria_bacterium_MOLA814_54_11	Burkholderiaceae bacterium	yes	11	98	2	98.13	0.46	Gradient Boost (General Model)	0.541426	0.905647	2514367	d__Bacteria;p__Pseudomonadota;c__Gammaproteobacteria;o__Burkholderiales;f__Burkholderiaceae;g__RS62;s__RS62 sp000496475	GCA_000496475.1	95	d__Bacteria;p__Proteobacteria;c__Gammaproteobacteria;o__Burkholderiales;f__Burkholderiaceae;g__RS62;s__RS62 sp000496475	98.55	0.99	GCA_000496475.1	95	d__Bacteria;p__Proteobacteria;c__Gammaproteobacteria;o__Burkholderiales;f__Burkholderiaceae;g__RS62;s__RS62 sp000496475	98.55	0.99	d__Bacteria;p__Pseudomonadota;c__Gammaproteobacteria;o__Burkholderiales;f__Burkholderiaceae;g__RS62;s__	taxonomic classification defined by topology and ANI	topological placement and ANI have congruent species assignments	GCA_018607835.1, s__RS62 sp002340675, 95.0, 77.15, 0.18	94.38	11	N/A	N/A
P24860_111_MAG_35	111_arctic_Brachymonas_chironomi_65_62	Brachymonas denitrificans	yes	62	94.1	0	94.39	0.98	Neural Network (Specific Model)	0.650821	0.889797	2387674	d__Bacteria;p__Pseudomonadota;c__Gammaproteobacteria;o__Burkholderiales;f__Burkholderiaceae;g__Brachymonas;s__Brachymonas denitrificans_A	GCF_907163135.1	95	d__Bacteria;p__Proteobacteria;c__Gammaproteobacteria;o__Burkholderiales;f__Burkholderiaceae;g__Brachymonas;s__Brachymonas denitrificans_A	99.33	0.99	GCF_907163135.1	95	d__Bacteria;p__Proteobacteria;c__Gammaproteobacteria;o__Burkholderiales;f__Burkholderiaceae;g__Brachymonas;s__Brachymonas denitrificans_A	99.33	0.99	d__Bacteria;p__Pseudomonadota;c__Gammaproteobacteria;o__Burkholderiales;f__Burkholderiaceae;g__Brachymonas;s__	taxonomic classification defined by topology and ANI	topological placement and ANI have congruent species assignments	GCF_900110225.1, s__Brachymonas denitrificans, 95.0, 89.94, 0.94; GCA_012729605.1, s__Brachymonas sp012729605, 95.0, 83.25, 0.72; GCF_000374625.1, s__Brachymonas chironomi, 95.0, 82.94, 0.69; GCA_018054915.1, s__Brachymonas sp018054915, 95.0, 78.43, 0.37; GCA_017996515.1, s__Brachymonas sp017996515, 95.0, 78.19, 0.31; GCA_017993135.1, s__Brachymonas sp017993135, 95.0, 76.7, 0.22	86.64	11	N/A	N/A
P24860_111_MAG_36	111_arctic_Cellvibrionales_52_6	Halioglobus sp.	no	6	72.5	9.8	53.46	0.57	Gradient Boost (General Model)	0.524553	0.915024	1292744	d__Bacteria;p__Pseudomonadota;c__Gammaproteobacteria;o__Pseudomonadales;f__Halieaceae;g__Halioglobus;s__	N/A	N/A	N/A	N/A	N/A	GCA_002862465.1	95	d__Bacteria;p__Proteobacteria;c__Gammaproteobacteria;o__Pseudomonadales;f__Halieaceae;g__Halioglobus;s__Halioglobus sp002862465	82.23	0.77	d__Bacteria;p__Pseudomonadota;c__Gammaproteobacteria;o__Pseudomonadales;f__Halieaceae;g__Halioglobus;s__	taxonomic classification defined by topology and ANI	classification based on placement in class-level tree	GCA_002862985.1, s__Halioglobus sp002862985, 95.0, 78.52, 0.23; GCA_000156295.1, s__Halioglobus sp000156295, 95.0, 77.81, 0.06; GCA_013214285.1, s__Halioglobus sp013214285, 95.0, 77.42, 0.06; GCF_009388985.1, s__Halioglobus maricola, 95.0, 77.02, 0.06; GCF_003457605.1, s__Halioglobus sediminis, 95.0, 76.96, 0.06; GCF_008370495.1, s__Halioglobus sp008370495, 95.0, 76.84, 0.08; GCF_001983995.1, s__…	43.09	11	0.985301	Genome not assigned to closest species as it falls outside its pre-defined ANI radius
P24860_111_MAG_37	111_arctic_Cloacibacterium_normanense_33_7	Cloacibacterium sp.	no	30	94.1	5.9	82.53	5.19	Gradient Boost (General Model)	0.332648	0.897484	1835449	d__Bacteria;p__Bacteroidota;c__Bacteroidia;o__Flavobacteriales;f__Weeksellaceae;g__Cloacibacterium;s__Cloacibacterium sp002422665	GCF_002943105.1	95.0662	d__Bacteria;p__Bacteroidota;c__Bacteroidia;o__Flavobacteriales;f__Weeksellaceae;g__Cloacibacterium;s__Cloacibacterium sp002422665	95.99	0.94	N/A	N/A	N/A	N/A	N/A	d__Bacteria;p__Bacteroidota;c__Bacteroidia;o__Flavobacteriales;f__Weeksellaceae;g__Cloacibacterium;s__	ANI	topological placement and ANI have incongruent species assignments	GCF_002943105.1, s__Cloacibacterium sp002422665, 95.0662, 95.99, 0.94; GCF_907163125.1, s__Cloacibacterium caeni_B, 95.1075, 95.58, 0.94; GCF_907163105.1, s__Cloacibacterium caeni_A, 95.0, 95.26, 0.9; GCF_003860565.1, s__Cloacibacterium normanense, 95.1075, 95.25, 0.92; GCF_014645495.1, s__Cloacibacterium rupense, 95.0, 81.79, 0.78; GCA_002337005.1, s__Cloacibacterium sp002337005, 95.0, 81.15, 0.…	72.4	11	N/A	N/A
P24860_111_MAG_38	111_arctic_Flavobacteriales_37_13	Patiriisocius sp.	no	13	71.1	0	81.54	0.09	Neural Network (Specific Model)	0.367989	0.90074	1731844	d__Bacteria;p__Bacteroidota;c__Bacteroidia;o__Flavobacteriales;f__Flavobacteriaceae;g__Patiriisocius;s__Patiriisocius sp905182755	GCA_905182755.1	95	d__Bacteria;p__Bacteroidota;c__Bacteroidia;o__Flavobacteriales;f__Flavobacteriaceae;g__Patiriisocius;s__Patiriisocius sp905182755	98.28	0.85	GCA_905182755.1	95	d__Bacteria;p__Bacteroidota;c__Bacteroidia;o__Flavobacteriales;f__Flavobacteriaceae;g__Patiriisocius;s__Patiriisocius sp905182755	98.28	0.85	d__Bacteria;p__Bacteroidota;c__Bacteroidia;o__Flavobacteriales;f__Flavobacteriaceae;g__Patiriisocius;s__	taxonomic classification defined by topology and ANI	topological placement and ANI have congruent species assignments	GCA_018656255.1, s__Patiriisocius sp018656255, 95.0, 94.66, 0.73; GCA_003450155.1, s__Patiriisocius sp003450155, 95.0, 88.98, 0.86; GCF_009014635.1, s__Patiriisocius marinistellae, 95.0, 77.62, 0.3; GCF_008974325.1, s__Patiriisocius marinus, 95.0, 77.55, 0.28; GCA_000170815.1, s__Patiriisocius sp000170815, 95.0, 77.41, 0.25	84.75	11	N/A	N/A
P24860_111_MAG_39	111_arctic_Flavobacteriales_42_98	Schleiferiaceae bacterium	yes	98	94.1	2	89.33	0.06	Neural Network (Specific Model)	0.41844	0.944077	1886555	d__Bacteria;p__Bacteroidota;c__Bacteroidia;o__Flavobacteriales;f__Schleiferiaceae;g__UBA10364;s__UBA10364 sp905182675	GCA_905182675.1	95	d__Bacteria;p__Bacteroidota;c__Bacteroidia;o__Flavobacteriales;f__Schleiferiaceae;g__UBA10364;s__UBA10364 sp905182675	99.59	0.96	GCA_905182675.1	95	d__Bacteria;p__Bacteroidota;c__Bacteroidia;o__Flavobacteriales;f__Schleiferiaceae;g__UBA10364;s__UBA10364 sp905182675	99.59	0.96	d__Bacteria;p__Bacteroidota;c__Bacteroidia;o__Flavobacteriales;f__Schleiferiaceae;g__UBA10364;s__	taxonomic classification defined by topology and ANI	topological placement and ANI have congruent species assignments	GCA_003487785.1, s__UBA10364 sp003487785, 95.0, 87.16, 0.91; GCA_003385605.1, s__UBA10364 sp003385605, 95.0, 77.94, 0.14; GCA_013911625.1, s__UBA10364 sp013911625, 95.0, 77.73, 0.15; GCA_003045825.1, s__UBA10364 sp003045825, 95.0, 77.55, 0.14; GCA_002685435.1, s__UBA10364 sp002685435, 95.0, 77.51, 0.14; GCA_002430755.1, s__UBA10364 sp002430755, 95.0, 77.49, 0.15; GCA_905478295.1, s__UBA10364 sp00…	96.01	11	N/A	N/A
P24860_111_MAG_40	111_arctic_Gammaproteobacteria_45_944	Gammaproteobacteria bacterium	no	944	96.1	0	87.9	0.04	Gradient Boost (General Model)	0.454065	0.901173	1768113	d__Bacteria;p__Pseudomonadota;c__Gammaproteobacteria;o__Pseudomonadales;f__Nitrincolaceae;g__ASP10-02a;s__ASP10-02a sp002335115	GCA_002335115.1	95	d__Bacteria;p__Proteobacteria;c__Gammaproteobacteria;o__Pseudomonadales;f__Nitrincolaceae;g__ASP10-02a;s__ASP10-02a sp002335115	95.46	0.84	GCA_002335115.1	95	d__Bacteria;p__Proteobacteria;c__Gammaproteobacteria;o__Pseudomonadales;f__Nitrincolaceae;g__ASP10-02a;s__ASP10-02a sp002335115	95.46	0.84	d__Bacteria;p__Pseudomonadota;c__Gammaproteobacteria;o__Pseudomonadales;f__Nitrincolaceae;g__ASP10-02a;s__	taxonomic classification defined by topology and ANI	topological placement and ANI have congruent species assignments	GCA_905182035.1, s__ASP10-02a sp905182035, 95.0, 79.06, 0.56; GCA_002312935.1, s__ASP10-02a sp002312935, 95.0, 78.52, 0.5; GCA_002470565.1, s__ASP10-02a sp002470565, 95.0, 78.52, 0.35; GCA_003523085.1, s__ASP10-02a sp003523085, 95.0, 78.03, 0.27; GCA_018647765.1, s__ASP10-02a sp018647765, 95.0, 77.7, 0.27; GCA_016845445.1, s__ASP10-02a sp016845445, 95.0, 77.29, 0.07; GCA_003521845.1, s__ASP10-02a…	84.71	11	N/A	N/A
P24860_111_MAG_41	111_arctic_Gammaproteobacteria_48_41	Pseudomonadales bacterium	yes	41	92.2	0	82.23	3.94	Gradient Boost (General Model)	0.476316	0.866251	1864220	d__Bacteria;p__Pseudomonadota;c__Gammaproteobacteria;o__Pseudomonadales;f__HTCC2089;g__UBA4421;s__UBA4421 sp905182095	GCA_905182095.1	95	d__Bacteria;p__Proteobacteria;c__Gammaproteobacteria;o__Pseudomonadales;f__HTCC2089;g__UBA4421;s__UBA4421 sp905182095	99.87	0.59	GCA_905182095.1	95	d__Bacteria;p__Proteobacteria;c__Gammaproteobacteria;o__Pseudomonadales;f__HTCC2089;g__UBA4421;s__UBA4421 sp905182095	99.87	0.59	d__Bacteria;p__Pseudomonadota;c__Gammaproteobacteria;o__Pseudomonadales;f__HTCC2089;g__UBA4421;s__	taxonomic classification defined by topology and ANI	topological placement and ANI have congruent species assignments	GCA_009886205.1, s__UBA4421 sp009886205, 95.0, 82.09, 0.57; GCA_902631405.1, s__UBA4421 sp902631405, 95.0, 81.29, 0.01; GCA_002336645.1, s__UBA4421 sp002336645, 95.0, 80.2, 0.42; GCA_905182905.1, s__UBA4421 sp002390555, 95.0, 79.07, 0.36; GCA_003230835.1, s__UBA4421 sp003230835, 95.0, 77.6, 0.02; GCA_902613475.1, s__UBA4421 sp902613475, 95.0, 77.37, 0.03; GCA_902528515.1, s__UBA4421 sp902528515, …	84.51	11	N/A	N/A
P24860_111_MAG_42	111_arctic_Gammaproteobacteria_48_5	Pseudomonadales bacterium	no	5	92.2	3.9	63.99	0.67	Gradient Boost (General Model)	0.476119	0.890053	1347671	d__Bacteria;p__Pseudomonadota;c__Gammaproteobacteria;o__Pseudomonadales;f__HTCC2089;g__UBA4582;s__UBA4582 sp905182025	GCA_905182025.1	95	d__Bacteria;p__Proteobacteria;c__Gammaproteobacteria;o__Pseudomonadales;f__HTCC2089;g__UBA4582;s__UBA4582 sp905182025	99.18	0.89	GCA_905182025.1	95	d__Bacteria;p__Proteobacteria;c__Gammaproteobacteria;o__Pseudomonadales;f__HTCC2089;g__UBA4582;s__UBA4582 sp905182025	99.18	0.89	d__Bacteria;p__Pseudomonadota;c__Gammaproteobacteria;o__Pseudomonadales;f__HTCC2089;g__UBA4582;s__	taxonomic classification defined by topology and ANI	topological placement and ANI have congruent species assignments	GCA_002389265.1, s__UBA4582 sp002389265, 95.0, 78.99, 0.02; GCA_002725285.1, s__UBA4582 sp002725285, 95.0, 76.31, 0.05; GCA_012960755.1, s__UBA4582 sp012960755, 95.0, 76.23, 0.07; GCA_016763855.1, s__UBA4582 sp016763855, 95.0, 76.02, 0.04; GCA_019090615.1, s__UBA4582 sp019090615, 95.0, 75.96, 0.03; GCA_013204195.1, s__UBA4582 sp013204195, 95.0, 75.86, 0.02; GCA_018607725.1, s__UBA4582 sp002386885…	64.4	11	N/A	N/A
P24860_111_MAG_43	111_arctic_Lutibacter_32_11	Urechidicola sp.	yes	11	94.1	0	99.24	0.56	Gradient Boost (General Model)	0.322247	0.91678	2109060	d__Bacteria;p__Bacteroidota;c__Bacteroidia;o__Flavobacteriales;f__Flavobacteriaceae;g__Urechidicola;s__	N/A	N/A	N/A	N/A	N/A	GCA_905479835.1	95	d__Bacteria;p__Bacteroidota;c__Bacteroidia;o__Flavobacteriales;f__Flavobacteriaceae;g__Urechidicola;s__Urechidicola sp905479835	83.22	0.68	d__Bacteria;p__Bacteroidota;c__Bacteroidia;o__Flavobacteriales;f__Flavobacteriaceae;g__Urechidicola;s__	taxonomic classification defined by topology and ANI	classification based on placement in class-level tree	GCA_002733665.1, s__Urechidicola sp002733665, 95.0, 79.45, 0.51; GCF_001761325.1, s__Urechidicola croceus, 95.0, 78.26, 0.38; GCA_905181865.1, s__Urechidicola croceus_A, 95.0, 77.64, 0.25; GCA_016744415.1, s__Urechidicola sp016744415, 95.0, 77.51, 0.29; GCA_001874265.1, s__Urechidicola sp001874265, 95.0, 77.39, 0.24; GCA_002401215.1, s__Urechidicola sp002401215, 95.0, 77.06, 0.18	90.07	11	0.973861	Genome not assigned to closest species as it falls outside its pre-defined ANI radius
P24860_111_MAG_44	111_arctic_Microbacteriaceae_52_63	Aquiluna sp.	no	63	96.1	2	71.56	4.83	Neural Network (Specific Model)	0.519737	0.940744	950151	d__Bacteria;p__Actinomycetota;c__Actinomycetia;o__Actinomycetales;f__Microbacteriaceae;g__Aquiluna;s__Aquiluna sp905182225	GCA_905182225.1	95	d__Bacteria;p__Actinobacteriota;c__Actinomycetia;o__Actinomycetales;f__Microbacteriaceae;g__Aquiluna;s__Aquiluna sp905182225	96.88	0.85	GCA_905182225.1	95	d__Bacteria;p__Actinobacteriota;c__Actinomycetia;o__Actinomycetales;f__Microbacteriaceae;g__Aquiluna;s__Aquiluna sp905182225	96.88	0.85	d__Bacteria;p__Actinomycetota;c__Actinomycetia;o__Actinomycetales;f__Microbacteriaceae;g__Aquiluna;s__	taxonomic classification defined by topology and ANI	topological placement and ANI have congruent species assignments	GCF_000257665.1, s__Aquiluna sp000257665, 95.0, 90.47, 0.91; GCA_017854485.1, s__Aquiluna sp017854485, 95.0, 79.61, 0.37; GCF_900100865.1, s__Aquiluna sp900100865, 95.0, 79.49, 0.15; GCA_018402685.1, s__Aquiluna sp018402685, 95.0, 79.3, 0.2; GCA_002390305.1, s__Aquiluna sp002390305, 95.0, 79.25, 0.26; GCA_002333405.1, s__Aquiluna sp002333405, 95.0, 79.16, 0.38; GCA_009923455.1, s__Aquiluna sp0099…	61.72	11	N/A	N/A
P24860_111_MAG_45	111_arctic_Microbacteriaceae_58_17	Pontimonas sp.	yes	17	88.2	7.8	97.7	0.04	Neural Network (Specific Model)	0.579043	0.933691	1319452	d__Bacteria;p__Actinomycetota;c__Actinomycetia;o__Actinomycetales;f__Microbacteriaceae;g__Pontimonas;s__Pontimonas sp017857245	GCA_017857245.1	95	d__Bacteria;p__Actinobacteriota;c__Actinomycetia;o__Actinomycetales;f__Microbacteriaceae;g__Pontimonas;s__Pontimonas sp017857245	99.03	0.93	GCA_017857245.1	95	d__Bacteria;p__Actinobacteriota;c__Actinomycetia;o__Actinomycetales;f__Microbacteriaceae;g__Pontimonas;s__Pontimonas sp017857245	99.03	0.93	d__Bacteria;p__Actinomycetota;c__Actinomycetia;o__Actinomycetales;f__Microbacteriaceae;g__Pontimonas;s__	taxonomic classification defined by topology and ANI	topological placement and ANI have congruent species assignments	GCA_001438965.1, s__Pontimonas sp001438965, 95.0, 78.93, 0.24; GCA_000754445.1, s__Pontimonas sp000754445, 95.0, 78.32, 0.2; GCA_018402295.1, s__Pontimonas sp018402295, 95.0, 78.24, 0.22; GCA_018666065.1, s__Pontimonas sp018666065, 95.0, 77.92, 0.23; GCA_009704535.1, s__Pontimonas sp009704535, 95.0, 77.81, 0.18; GCA_017852615.1, s__Pontimonas sp017852615, 95.0, 77.78, 0.2; GCF_002950575.1, s__Pon…	93.96	11	N/A	N/A
P24860_111_MAG_46	111_arctic_Opitutaceae_bacterium_BACL24_MAG_120322_bin51_53_321	Opitutales bacterium	yes	321	84.3	5.9	82.29	5.43	Neural Network (Specific Model)	0.52807	0.880028	2064600	d__Bacteria;p__Verrucomicrobiota;c__Verrucomicrobiae;o__Opitutales;f__DSM-45221;g__BACL24;s__BACL24 sp905182435	GCA_905182435.1	95	d__Bacteria;p__Verrucomicrobiota;c__Verrucomicrobiae;o__Opitutales;f__DSM-45221;g__BACL24;s__BACL24 sp905182435	98.38	0.73	GCA_905182435.1	95	d__Bacteria;p__Verrucomicrobiota;c__Verrucomicrobiae;o__Opitutales;f__DSM-45221;g__BACL24;s__BACL24 sp905182435	98.38	0.73	d__Bacteria;p__Verrucomicrobiota;c__Verrucomicrobiae;o__Opitutales;f__DSM-45221;g__BACL24;s__	taxonomic classification defined by topology and ANI	topological placement and ANI have congruent species assignments	GCA_017854655.1, s__BACL24 sp017854655, 95.0, 91.11, 0.82; GCA_018663485.1, s__BACL24 sp018663485, 95.0, 90.8, 0.76; GCA_002430605.1, s__BACL24 sp002430605, 95.0, 89.62, 0.85; GCA_002292345.1, s__BACL24 sp002292345, 95.0, 88.31, 0.78; GCA_905479975.1, s__BACL24 sp905479975, 95.0, 80.62, 0.64; GCF_902728235.1, s__BACL24 sp902728235, 95.0, 80.02, 0.58; GCA_003503355.1, s__BACL24 sp003503355, 95.0, …	73.61	11	N/A	N/A
P24860_111_MAG_47	111_arctic_Polaribacter_32_252	Polaribacter sp.	no	252	88.2	3.9	54.82	0.84	Gradient Boost (General Model)	0.318257	0.909926	664284	d__Bacteria;p__Bacteroidota;c__Bacteroidia;o__Flavobacteriales;f__Flavobacteriaceae;g__Polaribacter;s__Polaribacter sp905181765	GCA_905181765.1	95	d__Bacteria;p__Bacteroidota;c__Bacteroidia;o__Flavobacteriales;f__Flavobacteriaceae;g__Polaribacter;s__Polaribacter sp905181765	98.05	0.8	GCA_905181765.1	95	d__Bacteria;p__Bacteroidota;c__Bacteroidia;o__Flavobacteriales;f__Flavobacteriaceae;g__Polaribacter;s__Polaribacter sp905181765	98.05	0.8	d__Bacteria;p__Bacteroidota;c__Bacteroidia;o__Flavobacteriales;f__Flavobacteriaceae;g__Polaribacter;s__	taxonomic classification defined by topology and ANI	topological placement and ANI have congruent species assignments	GCF_007997075.1, s__Polaribacter sp007997075, 95.0, 83.52, 0.89; GCF_002831685.1, s__Polaribacter sp002831685, 95.0, 83.24, 0.9; GCF_002005425.1, s__Polaribacter sp002005425, 95.0, 81.76, 0.85; GCF_014352875.1, s__Polaribacter sp014352875, 95.0, 81.72, 0.84; GCF_014784055.1, s__Polaribacter haliotis, 95.0, 81.43, 0.82; GCF_000766795.1, s__Polaribacter sp000766795, 95.0, 81.24, 0.76; GCF_002163675…	44.98	11	N/A	N/A
P24860_111_MAG_48	111_arctic_Rhodobacterales_50_12	Ascidiaceihabitans sp.	no	12	98	2	99.63	0.8	Neural Network (Specific Model)	0.503617	0.881215	2847655	d__Bacteria;p__Pseudomonadota;c__Alphaproteobacteria;o__Rhodobacterales;f__Rhodobacteraceae;g__Ascidiaceihabitans;s__Ascidiaceihabitans sp905182105	GCA_905182105.1	95	d__Bacteria;p__Proteobacteria;c__Alphaproteobacteria;o__Rhodobacterales;f__Rhodobacteraceae;g__Ascidiaceihabitans;s__Ascidiaceihabitans sp905182105	99.52	0.92	GCA_905182105.1	95	d__Bacteria;p__Proteobacteria;c__Alphaproteobacteria;o__Rhodobacterales;f__Rhodobacteraceae;g__Ascidiaceihabitans;s__Ascidiaceihabitans sp905182105	99.52	0.92	d__Bacteria;p__Pseudomonadota;c__Alphaproteobacteria;o__Rhodobacterales;f__Rhodobacteraceae;g__Ascidiaceihabitans;s__	taxonomic classification defined by topology and ANI	topological placement and ANI have congruent species assignments	GCA_002478745.1, s__Ascidiaceihabitans sp002478745, 95.0, 89.78, 0.77; GCA_018647275.1, s__Ascidiaceihabitans sp018647275, 95.0, 89.21, 0.85; GCA_905182355.1, s__Ascidiaceihabitans sp905182355, 95.0, 78.91, 0.42; GCF_900302465.1, s__Ascidiaceihabitans donghaensis, 95.0, 77.31, 0.22; GCF_000620505.1, s__Ascidiaceihabitans sp000620505, 95.0, 76.68, 0.11; GCF_002222635.1, s__Ascidiaceihabitans pseud…	95.37	11	N/A	N/A
P24860_111_MAG_49	111_arctic_Rhodobacterales_53_5	Paracoccaceae bacterium	no	5	86.3	9.8	70.21	2.22	Gradient Boost (General Model)	0.53293	0.889193	2045799	d__Bacteria;p__Pseudomonadota;c__Alphaproteobacteria;o__Rhodobacterales;f__Rhodobacteraceae;g__CPC320;s__CPC320 sp002336405	GCA_002336405.1	95	d__Bacteria;p__Proteobacteria;c__Alphaproteobacteria;o__Rhodobacterales;f__Rhodobacteraceae;g__CPC320;s__CPC320 sp002336405	99.27	0.86	GCA_002336405.1	95	d__Bacteria;p__Proteobacteria;c__Alphaproteobacteria;o__Rhodobacterales;f__Rhodobacteraceae;g__CPC320;s__CPC320 sp002336405	99.27	0.86	d__Bacteria;p__Pseudomonadota;c__Alphaproteobacteria;o__Rhodobacterales;f__Rhodobacteraceae;g__CPC320;s__	taxonomic classification defined by topology and ANI	topological placement and ANI have congruent species assignments	GCA_002684375.1, s__CPC320 sp002684375, 95.0, 86.66, 0.82	58.82	11	N/A	N/A
P24860_111_MAG_50	111_arctic_Rhodospirillales_46_22	Rhodospirillales bacterium	yes	22	90.2	0	91.63	0.87	Gradient Boost (General Model)	0.455581	0.847639	2636478	d__Bacteria;p__Pseudomonadota;c__Alphaproteobacteria;o__Rhodospirillales;f__Casp-alpha2;g__JABMNT01;s__	N/A	N/A	N/A	N/A	N/A	GCA_013203595.1	95	d__Bacteria;p__Proteobacteria;c__Alphaproteobacteria;o__Rhodospirillales;f__Casp-alpha2;g__JABMNT01;s__JABMNT01 sp013203595	75.64	0.07	d__Bacteria;p__Pseudomonadota;c__Alphaproteobacteria;o__Rhodospirillales;f__Casp-alpha2;g__JABMNT01;s__	taxonomic classification defined by topology and ANI	classification based on placement in class-level tree	N/A	90.47	11	0.93448	N/A
P24860_111_MAG_51	111_arctic_SAR92_clade_49_149	Porticoccaceae bacterium	yes	149	92.2	0	93.89	0.9	Gradient Boost (General Model)	0.491327	0.908247	2325191	d__Bacteria;p__Pseudomonadota;c__Gammaproteobacteria;o__Pseudomonadales;f__Porticoccaceae;g__HTCC2207;s__HTCC2207 sp905182855	GCA_905182855.1	95	d__Bacteria;p__Proteobacteria;c__Gammaproteobacteria;o__Pseudomonadales;f__Porticoccaceae;g__HTCC2207;s__HTCC2207 sp905182855	97.26	0.85	GCA_905182855.1	95	d__Bacteria;p__Proteobacteria;c__Gammaproteobacteria;o__Pseudomonadales;f__Porticoccaceae;g__HTCC2207;s__HTCC2207 sp905182855	97.26	0.85	d__Bacteria;p__Pseudomonadota;c__Gammaproteobacteria;o__Pseudomonadales;f__Porticoccaceae;g__HTCC2207;s__	taxonomic classification defined by topology and ANI	topological placement and ANI have congruent species assignments	GCA_002382445.1, s__HTCC2207 sp002382445, 95.0, 79.6, 0.1; GCA_001438605.1, s__HTCC2207 sp001438605, 95.0, 79.5, 0.12; GCA_002335945.1, s__HTCC2207 sp002335945, 95.0, 78.33, 0.27; GCA_905182245.1, s__HTCC2207 sp905182245, 95.0, 78.02, 0.3; GCA_905182275.1, s__HTCC2207 sp905182275, 95.0, 77.62, 0.08; GCA_002313335.1, s__HTCC2207 sp002313335, 95.0, 77.58, 0.06; GCA_905478725.1, s__HTCC2207 sp905478…	93.43	11	N/A	N/A
P24860_112_MAG_52	112_arctic_Actinobacteria_54_5	Candidatus Nanopelagicales	no	5	74.5	3.9	42.29	0.75	Neural Network (Specific Model)	0.538715	0.931122	745173	d__Bacteria;p__Actinomycetota;c__Actinomycetia;o__Nanopelagicales;f__S36-B12;g__UBA4592;s__UBA4592 sp905181745	GCA_905181745.1	95	d__Bacteria;p__Actinobacteriota;c__Actinomycetia;o__Nanopelagicales;f__S36-B12;g__UBA4592;s__UBA4592 sp905181745	97.91	0.79	GCA_905181745.1	95	d__Bacteria;p__Actinobacteriota;c__Actinomycetia;o__Nanopelagicales;f__S36-B12;g__UBA4592;s__UBA4592 sp905181745	97.91	0.79	d__Bacteria;p__Actinomycetota;c__Actinomycetia;o__Nanopelagicales;f__S36-B12;g__UBA4592;s__	taxonomic classification defined by topology and ANI	topological placement and ANI have congruent species assignments	GCA_002390705.1, s__UBA4592 sp002390705, 95.0, 93.98, 0.96; GCA_002365735.1, s__UBA4592 sp002365735, 95.0, 89.99, 0.89; GCA_017854795.1, s__UBA4592 sp017854795, 95.0, 79.06, 0.28; GCA_002469525.1, s__UBA4592 sp002469525, 95.0, 78.76, 0.26; GCA_017857705.1, s__UBA4592 sp017857705, 95.0, 77.97, 0.26	36.38	11	N/A	N/A
P24860_112_MAG_53	112_arctic_Aeromonadales_59_15	Aeromonadaceae bacterium	yes	15	84.3	0	83.12	0.16	Neural Network (Specific Model)	0.591268	0.889842	2827320	d__Bacteria;p__Pseudomonadota;c__Gammaproteobacteria;o__Enterobacterales;f__Aeromonadaceae;g__JAGOXX01;s__	N/A	N/A	N/A	N/A	N/A	GCA_018059485.1	95	d__Bacteria;p__Proteobacteria;c__Gammaproteobacteria;o__Enterobacterales;f__Aeromonadaceae;g__JAGOXX01;s__JAGOXX01 sp018059485	85	0.73	d__Bacteria;p__Pseudomonadota;c__Gammaproteobacteria;o__Enterobacterales;f__Aeromonadaceae;g__JAGOXX01;s__	taxonomic classification defined by topology and ANI	classification based on placement in class-level tree	N/A	87.65	11	0.97696	Genome not assigned to closest species as it falls outside its pre-defined ANI radius
P24860_112_MAG_54	112_arctic_Bacteria_28_6	Patescibacteria group bacterium	no	6	72.5	3.9	50.32	0.18	Gradient Boost (General Model)	0.279957	0.884378	648426	d__Bacteria;p__Patescibacteria;c__ABY1;o__JAGPKW01;f__JAGPKW01;g__JAGPKW01;s__	N/A	N/A	N/A	N/A	N/A	GCA_018053685.1	95	d__Bacteria;p__Patescibacteria;c__ABY1;o__JAGPKW01;f__JAGPKW01;g__JAGPKW01;s__JAGPKW01 sp018053685	76.1	0.12	d__Bacteria;p__Patescibacteria;c__ABY1;o__JAGPKW01;f__JAGPKW01;g__JAGPKW01;s__	taxonomic classification defined by topology and ANI	classification based on placement in class-level tree	N/A	39.12	11	0.872925	N/A
P24860_112_MAG_55	112_arctic_Bacteria_38_41	Candidatus Wallbacteria bacterium	yes	41	96.1	3.9	97.39	1.84	Gradient Boost (General Model)	0.381934	0.885883	4712547	d__Bacteria;p__Wallbacteria;c__UBA9980;o__UBA9980;f__UBA9980;g__;s__	N/A	N/A	N/A	N/A	N/A	N/A	N/A	N/A	N/A	N/A	d__Bacteria;p__Wallbacteria;c__UBA9980;o__UBA9980;f__UBA9980;g__;s__	taxonomic novelty determined using RED	classification based on placement in class-level tree	N/A	86.5	11	0.778422	N/A
P24860_112_MAG_56	112_arctic_Bacteroidales_42_54	Paludibacteraceae bacterium	yes	54	98	0	97.22	0	Neural Network (Specific Model)	0.420549	0.883172	3095708	d__Bacteria;p__Bacteroidota;c__Bacteroidia;o__Bacteroidales;f__Paludibacteraceae;g__UPXZ01;s__UPXZ01 sp009929445	GCA_009929445.1	95	d__Bacteria;p__Bacteroidota;c__Bacteroidia;o__Bacteroidales;f__Paludibacteraceae;g__UPXZ01;s__UPXZ01 sp009929445	97.77	0.84	GCA_009929445.1	95	d__Bacteria;p__Bacteroidota;c__Bacteroidia;o__Bacteroidales;f__Paludibacteraceae;g__UPXZ01;s__UPXZ01 sp009929445	97.77	0.84	d__Bacteria;p__Bacteroidota;c__Bacteroidia;o__Bacteroidales;f__Paludibacteraceae;g__UPXZ01;s__	taxonomic classification defined by topology and ANI	topological placement and ANI have congruent species assignments	GCA_018055865.1, s__UPXZ01 sp018055865, 95.0, 81.88, 0.69; GCA_017860335.1, s__UPXZ01 sp017860335, 95.0, 78.88, 0.23; GCA_012523295.1, s__UPXZ01 sp012523295, 95.0, 77.05, 0.11; GCA_012837935.1, s__UPXZ01 sp012837935, 95.0, 77.0, 0.14; GCA_900498215.1, s__UPXZ01 sp900498215, 95.0, 76.73, 0.11; GCA_012518275.1, s__UPXZ01 sp012518275, 95.0, 76.61, 0.15	95.97	11	N/A	N/A
P24860_112_MAG_57	112_arctic_Bacteroidales_55_7	Alistipes putredinis	yes	7	78.4	5.9	86.62	2.44	Neural Network (Specific Model)	0.553777	0.865592	2061470	d__Bacteria;p__Bacteroidota;c__Bacteroidia;o__Bacteroidales;f__Rikenellaceae;g__Alistipes;s__Alistipes putredinis	GCF_000154465.1	95	d__Bacteria;p__Bacteroidota;c__Bacteroidia;o__Bacteroidales;f__Rikenellaceae;g__Alistipes;s__Alistipes putredinis	99.1	0.94	GCF_000154465.1	95	d__Bacteria;p__Bacteroidota;c__Bacteroidia;o__Bacteroidales;f__Rikenellaceae;g__Alistipes;s__Alistipes putredinis	99.1	0.94	d__Bacteria;p__Bacteroidota;c__Bacteroidia;o__Bacteroidales;f__Rikenellaceae;g__Alistipes;s__	taxonomic classification defined by topology and ANI	topological placement and ANI have congruent species assignments	GCF_000265365.1, s__Alistipes finegoldii, 95.0, 80.32, 0.48; GCF_000210575.1, s__Alistipes shahii, 95.0, 80.13, 0.46; GCF_000374505.1, s__Alistipes onderdonkii, 95.0, 79.9, 0.48; GCF_006542685.1, s__Alistipes dispar, 95.0, 79.69, 0.4; GCF_000312145.1, s__Alistipes senegalensis, 95.0, 79.62, 0.46; GCA_900541585.1, s__Alistipes sp900541585, 95.0, 79.36, 0.42; GCA_019118565.1, s__Alistipes avicola, …	81.61	11	N/A	N/A
P24860_112_MAG_58	112_arctic_Bacteroidetes_37_11	Bacteroidales bacterium	yes	11	98	0	93.36	0.11	Neural Network (Specific Model)	0.369808	0.939111	2300761	d__Bacteria;p__Bacteroidota;c__Bacteroidia;o__Bacteroidales;f__UBA932;g__JAFIHK01;s__	N/A	N/A	N/A	N/A	N/A	GCA_017848635.1	95	d__Bacteria;p__Bacteroidota;c__Bacteroidia;o__Bacteroidales;f__UBA932;g__JAFIHK01;s__JAFIHK01 sp017848635	76.85	0.09	d__Bacteria;p__Bacteroidota;c__Bacteroidia;o__Bacteroidales;f__UBA932;g__JAFIHK01;s__	taxonomic classification defined by topology and ANI	classification based on placement in class-level tree	N/A	95.06	11	0.876344	N/A
P24860_112_MAG_59	112_arctic_Bacteroidetes_38_33	Flavobacteriales bacterium	no	33	88.2	0	83.97	0.11	Neural Network (Specific Model)	0.379777	0.861881	2410365	d__Bacteria;p__Bacteroidota;c__Bacteroidia;o__Flavobacteriales;f__UA16;g__ASP10-05a;s__ASP10-05a sp905182895	GCA_905182895.1	95	d__Bacteria;p__Bacteroidota;c__Bacteroidia;o__Flavobacteriales;f__UA16;g__ASP10-05a;s__ASP10-05a sp905182895	97.82	0.71	GCA_905182895.1	95	d__Bacteria;p__Bacteroidota;c__Bacteroidia;o__Flavobacteriales;f__UA16;g__ASP10-05a;s__ASP10-05a sp905182895	97.82	0.71	d__Bacteria;p__Bacteroidota;c__Bacteroidia;o__Flavobacteriales;f__UA16;g__ASP10-05a;s__	taxonomic classification defined by topology and ANI	topological placement and ANI have congruent species assignments	GCA_000981645.1, s__ASP10-05a sp000981645, 95.0, 92.17, 0.92; GCA_002336675.1, s__ASP10-05a sp002336675, 95.0, 90.32, 0.77	82.88	11	N/A	N/A
P24860_112_MAG_60	112_arctic_Bacteroidetes_bacterium_41_46_40_71	Bacteroidales bacterium	no	71	96.1	0	90.29	5.26	Neural Network (Specific Model)	0.403102	0.941885	2280488	d__Bacteria;p__Bacteroidota;c__Bacteroidia;o__Bacteroidales;f__UBA932;g__Bact-08;s__	N/A	N/A	N/A	N/A	N/A	GCA_018053445.1	95	d__Bacteria;p__Bacteroidota;c__Bacteroidia;o__Bacteroidales;f__UBA932;g__Bact-08;s__Bact-08 sp018053445	90.78	0.89	d__Bacteria;p__Bacteroidota;c__Bacteroidia;o__Bacteroidales;f__UBA932;g__Bact-08;s__	taxonomic classification defined by topology and ANI	classification based on placement in class-level tree	GCA_001897515.1, s__Bact-08 sp001897515, 95.0, 80.21, 0.44; GCA_002842695.1, s__Bact-08 sp002842695, 95.0, 77.89, 0.3; GCA_002842655.1, s__Bact-08 sp002842655, 95.0, 77.75, 0.26; GCA_009929175.1, s__Bact-08 sp009929175, 95.0, 77.59, 0.07; GCA_013335275.1, s__Bact-08 sp013335275, 95.0, 77.57, 0.17; GCA_000473305.1, s__Bact-08 sp000473305, 95.0, 77.49, 0.12; GCA_017860395.1, s__Bact-08 sp017860395,…	88.86	11	0.990996	Genome not assigned to closest species as it falls outside its pre-defined ANI radius
P24860_112_MAG_61	112_arctic_Betaproteobacteria_61_9	Propionivibrio sp.	yes	9	90.2	5.9	85.05	2.99	Gradient Boost (General Model)	0.611297	0.914978	3071955	d__Bacteria;p__Pseudomonadota;c__Gammaproteobacteria;o__Burkholderiales;f__Rhodocyclaceae;g__Propionivibrio;s__	N/A	N/A	N/A	N/A	N/A	GCA_002304785.1	95	d__Bacteria;p__Proteobacteria;c__Gammaproteobacteria;o__Burkholderiales;f__Rhodocyclaceae;g__Propionivibrio;s__Propionivibrio sp002304785	94.25	0.8	d__Bacteria;p__Pseudomonadota;c__Gammaproteobacteria;o__Burkholderiales;f__Rhodocyclaceae;g__Propionivibrio;s__	taxonomic classification defined by topology and ANI	classification based on placement in class-level tree	GCF_009469695.1, s__Propionivibrio limicola, 95.0, 79.4, 0.35; GCA_003249625.1, s__Propionivibrio sp003249625, 95.0, 79.39, 0.4; GCA_017995515.1, s__Propionivibrio sp017995515, 95.0, 79.03, 0.36; GCA_018262095.1, s__Propionivibrio sp018262095, 95.0, 78.81, 0.39; GCA_907163075.1, s__Propionivibrio sp907163075, 95.0, 78.66, 0.38; GCA_903917505.1, s__Propionivibrio sp903917505, 95.0, 78.58, 0.27; GC…	79.79	11	0.99151	Genome not assigned to closest species as it falls outside its pre-defined ANI radius
P24860_112_MAG_62	112_arctic_Betaproteobacteria_65_32	Propionivibrio sp.	yes	32	98	0	94.41	0.21	Gradient Boost (General Model)	0.648796	0.908063	3227436	d__Bacteria;p__Pseudomonadota;c__Gammaproteobacteria;o__Burkholderiales;f__Rhodocyclaceae;g__Propionivibrio;s__	N/A	N/A	N/A	N/A	N/A	GCF_900099695.1	95	d__Bacteria;p__Proteobacteria;c__Gammaproteobacteria;o__Burkholderiales;f__Rhodocyclaceae;g__Propionivibrio;s__Propionivibrio dicarboxylicus	79.57	0.38	d__Bacteria;p__Pseudomonadota;c__Gammaproteobacteria;o__Burkholderiales;f__Rhodocyclaceae;g__Propionivibrio;s__	taxonomic classification defined by topology and ANI	classification based on placement in class-level tree	GCA_017995515.1, s__Propionivibrio sp017995515, 95.0, 80.12, 0.38; GCA_018262095.1, s__Propionivibrio sp018262095, 95.0, 79.79, 0.46; GCF_009469695.1, s__Propionivibrio limicola, 95.0, 79.33, 0.32; GCA_903917505.1, s__Propionivibrio sp903917505, 95.0, 79.26, 0.35; GCA_903886975.1, s__Propionivibrio sp903886975, 95.0, 79.22, 0.36; GCA_907163075.1, s__Propionivibrio sp907163075, 95.0, 79.09, 0.4; G…	89.16	11	0.939641	N/A
P24860_112_MAG_63	112_arctic_Bifidobacterium_adolescentis_60_7	Bifidobacterium adolescentis	yes	7	78.4	3.9	75.28	3.53	Neural Network (Specific Model)	0.599501	0.884127	1553768	d__Bacteria;p__Actinomycetota;c__Actinomycetia;o__Actinomycetales;f__Bifidobacteriaceae;g__Bifidobacterium;s__Bifidobacterium adolescentis	GCF_000010425.1	95	d__Bacteria;p__Actinobacteriota;c__Actinomycetia;o__Actinomycetales;f__Bifidobacteriaceae;g__Bifidobacterium;s__Bifidobacterium adolescentis	98.66	0.96	GCF_000010425.1	95	d__Bacteria;p__Actinobacteriota;c__Actinomycetia;o__Actinomycetales;f__Bifidobacteriaceae;g__Bifidobacterium;s__Bifidobacterium adolescentis	98.66	0.96	d__Bacteria;p__Actinomycetota;c__Actinomycetia;o__Actinomycetales;f__Bifidobacteriaceae;g__Bifidobacterium;s__	taxonomic classification defined by topology and ANI	topological placement and ANI have congruent species assignments	GCF_000770925.1, s__Bifidobacterium ruminantium, 95.0, 88.5, 0.86; GCF_001025215.1, s__Bifidobacterium pseudocatenulatum, 95.0, 84.17, 0.79; GCF_001042615.1, s__Bifidobacterium kashiwanohense, 96.3948, 84.17, 0.77; GCF_002742445.1, s__Bifidobacterium sp002742445, 95.0, 84.14, 0.74; GCF_001025195.1, s__Bifidobacterium catenulatum, 96.3948, 84.14, 0.79; GCF_000800455.1, s__Bifidobacterium kashiwano…	66.7	11	N/A	N/A
P24860_112_MAG_64	112_arctic_Brachymonas_chironomi_65_487	Brachymonas denitrificans	no	487	96.1	2	94.55	0.76	Neural Network (Specific Model)	0.650389	0.896044	2358526	d__Bacteria;p__Pseudomonadota;c__Gammaproteobacteria;o__Burkholderiales;f__Burkholderiaceae;g__Brachymonas;s__Brachymonas denitrificans_A	GCF_907163135.1	95	d__Bacteria;p__Proteobacteria;c__Gammaproteobacteria;o__Burkholderiales;f__Burkholderiaceae;g__Brachymonas;s__Brachymonas denitrificans_A	99.34	0.99	GCF_907163135.1	95	d__Bacteria;p__Proteobacteria;c__Gammaproteobacteria;o__Burkholderiales;f__Burkholderiaceae;g__Brachymonas;s__Brachymonas denitrificans_A	99.34	0.99	d__Bacteria;p__Pseudomonadota;c__Gammaproteobacteria;o__Burkholderiales;f__Burkholderiaceae;g__Brachymonas;s__	taxonomic classification defined by topology and ANI	topological placement and ANI have congruent species assignments	GCF_900110225.1, s__Brachymonas denitrificans, 95.0, 89.82, 0.94; GCA_012729605.1, s__Brachymonas sp012729605, 95.0, 83.26, 0.69; GCF_000374625.1, s__Brachymonas chironomi, 95.0, 82.91, 0.68; GCA_018054915.1, s__Brachymonas sp018054915, 95.0, 78.39, 0.36; GCA_017996515.1, s__Brachymonas sp017996515, 95.0, 78.13, 0.3; GCA_017993135.1, s__Brachymonas sp017993135, 95.0, 76.87, 0.21	88.17	11	N/A	N/A
P24860_112_MAG_65	112_arctic_Burkholderiales_53_6	Burkholderiaceae bacterium	no	6	88.2	3.9	66.48	0.06	Gradient Boost (General Model)	0.528565	0.889195	1100860	d__Bacteria;p__Pseudomonadota;c__Gammaproteobacteria;o__Burkholderiales;f__Burkholderiaceae;g__CTSOIL-112;s__	N/A	N/A	N/A	N/A	N/A	N/A	N/A	N/A	N/A	N/A	d__Bacteria;p__Pseudomonadota;c__Gammaproteobacteria;o__Burkholderiales;f__Burkholderiaceae;g__CTSOIL-112;s__	taxonomic novelty determined using RED	classification based on placement in class-level tree	N/A	65.47	11	0.948585	N/A
P24860_112_MAG_66	112_arctic_Cloacibacterium_normanense_33_66	Cloacibacterium sp.	no	66	98	0	92.12	4.7	Neural Network (Specific Model)	0.330246	0.874595	2910062	d__Bacteria;p__Bacteroidota;c__Bacteroidia;o__Flavobacteriales;f__Weeksellaceae;g__Cloacibacterium;s__Cloacibacterium sp002422665	GCF_002943105.1	95.0662	d__Bacteria;p__Bacteroidota;c__Bacteroidia;o__Flavobacteriales;f__Weeksellaceae;g__Cloacibacterium;s__Cloacibacterium sp002422665	95.29	0.8	N/A	N/A	N/A	N/A	N/A	d__Bacteria;p__Bacteroidota;c__Bacteroidia;o__Flavobacteriales;f__Weeksellaceae;g__Cloacibacterium;s__	ANI	topological placement and ANI have incongruent species assignments	GCF_002943105.1, s__Cloacibacterium sp002422665, 95.0662, 95.29, 0.8; GCF_907163125.1, s__Cloacibacterium caeni_B, 95.1075, 95.06, 0.78; GCF_003860565.1, s__Cloacibacterium normanense, 95.1075, 94.77, 0.74; GCF_907163105.1, s__Cloacibacterium caeni_A, 95.0, 94.48, 0.73; GCF_014645495.1, s__Cloacibacterium rupense, 95.0, 82.05, 0.63; GCA_002337005.1, s__Cloacibacterium sp002337005, 95.0, 81.81, 0.…	89.14	11	N/A	N/A
P24860_112_MAG_67	112_arctic_Clostridiales2_49_7	Oscillospiraceae bacterium	yes	7	90.2	2	85.54	5.03	Gradient Boost (General Model)	0.490664	0.894908	2456374	d__Bacteria;p__Bacillota_A;c__Clostridia;o__Oscillospirales;f__Oscillospiraceae;g__UBA2658;s__	N/A	N/A	N/A	N/A	N/A	GCA_002841545.1	95	d__Bacteria;p__Firmicutes_A;c__Clostridia;o__Oscillospirales;f__Oscillospiraceae;g__UBA2658;s__UBA2658 sp002841545	81.83	0.62	d__Bacteria;p__Bacillota_A;c__Clostridia;o__Oscillospirales;f__Oscillospiraceae;g__UBA2658;s__	taxonomic classification defined by topology and ANI	classification based on placement in class-level tree	GCA_009929315.1, s__UBA2658 sp009929315, 95.0, 78.43, 0.28; GCA_018053145.1, s__UBA2658 sp018053145, 95.0, 78.12, 0.26; GCA_012719035.1, s__UBA2658 sp012719035, 95.0, 77.55, 0.16; GCA_018385135.1, s__UBA2658 sp018385135, 95.0, 77.43, 0.14; GCA_002359425.1, s__UBA2658 sp002359425, 95.0, 77.09, 0.1; GCA_012728025.1, s__UBA2658 sp012728025, 95.0, 76.47, 0.06; GCA_012729875.1, s__UBA2658 sp012729875,…	79.05	11	0.981537	Genome not assigned to closest species as it falls outside its pre-defined ANI radius
P24860_112_MAG_68	112_arctic_Clostridiales_34_5	Neofamilia sp.	no	5	70.6	5.9	61.67	2.01	Gradient Boost (General Model)	0.337294	0.910458	1365231	d__Bacteria;p__Bacillota_A;c__Clostridia;o__Tissierellales;f__Peptoniphilaceae;g__Neofamilia;s__Neofamilia sp012513395	GCA_012513395.1	95	d__Bacteria;p__Firmicutes_A;c__Clostridia;o__Tissierellales;f__Peptoniphilaceae;g__Neofamilia;s__Neofamilia sp012513395	98.73	0.76	GCA_012513395.1	95	d__Bacteria;p__Firmicutes_A;c__Clostridia;o__Tissierellales;f__Peptoniphilaceae;g__Neofamilia;s__Neofamilia sp012513395	98.73	0.76	d__Bacteria;p__Bacillota_A;c__Clostridia;o__Tissierellales;f__Peptoniphilaceae;g__Neofamilia;s__	taxonomic classification defined by topology and ANI	topological placement and ANI have congruent species assignments	GCA_012728775.1, s__Neofamilia sp012728775, 95.0, 84.87, 0.61; GCF_001299475.1, s__Neofamilia massiliensis, 95.0, 76.37, 0.11	55.02	11	N/A	N/A
P24860_112_MAG_69	112_arctic_Clostridiales_38_7	Clostridiaceae bacterium	no	7	88.2	5.9	82.9	1.56	Gradient Boost (General Model)	0.376545	0.880627	1801862	d__Bacteria;p__Bacillota_A;c__Clostridia;o__Clostridiales;f__Clostridiaceae;g__;s__	N/A	N/A	N/A	N/A	N/A	N/A	N/A	N/A	N/A	N/A	d__Bacteria;p__Bacillota_A;c__Clostridia;o__Clostridiales;f__Clostridiaceae;g__;s__	taxonomic novelty determined using RED	classification based on placement in class-level tree	N/A	73.71	11	0.878327	N/A
P24860_112_MAG_70	112_arctic_Clostridiales_41_11	Ruminococcus bromii	yes	11	88.2	7.8	84.66	1.31	Neural Network (Specific Model)	0.414414	0.882853	1673796	d__Bacteria;p__Bacillota_A;c__Clostridia;o__Oscillospirales;f__Acutalibacteraceae;g__Ruminococcus_E;s__Ruminococcus_E bromii_B	GCF_002834235.1	95	d__Bacteria;p__Firmicutes_A;c__Clostridia;o__Oscillospirales;f__Acutalibacteraceae;g__Ruminococcus_E;s__Ruminococcus_E bromii_B	98.37	0.93	GCF_002834235.1	95	d__Bacteria;p__Firmicutes_A;c__Clostridia;o__Oscillospirales;f__Acutalibacteraceae;g__Ruminococcus_E;s__Ruminococcus_E bromii_B	98.37	0.93	d__Bacteria;p__Bacillota_A;c__Clostridia;o__Oscillospirales;f__Acutalibacteraceae;g__Ruminococcus_E;s__	taxonomic classification defined by topology and ANI	topological placement and ANI have congruent species assignments	GCF_002834225.1, s__Ruminococcus_E bromii, 95.0, 95.77, 0.87; GCA_905215855.1, s__Ruminococcus_E sp905215855, 95.0, 94.84, 0.85; GCA_902771755.1, s__Ruminococcus_E sp902771755, 95.0, 92.58, 0.7; GCA_902766775.1, s__Ruminococcus_E sp902766775, 95.0, 90.86, 0.72; GCF_003438075.1, s__Ruminococcus_E sp003438075, 95.0, 80.19, 0.47; GCF_014288065.1, s__Ruminococcus_E sp003526955, 95.0, 79.69, 0.43; GCA…	78.28	11	N/A	N/A
P24860_112_MAG_71	112_arctic_Clostridiales_52_9	Clostridiaceae bacterium	yes	9	96.1	2	87.83	0.7	Gradient Boost (General Model)	0.520456	0.83233	2439781	d__Bacteria;p__Bacillota_A;c__Clostridia;o__Clostridiales;f__Clostridiaceae;g__JG1575;s__	N/A	N/A	N/A	N/A	N/A	GCA_012511315.1	95	d__Bacteria;p__Firmicutes_A;c__Clostridia;o__Clostridiales;f__Clostridiaceae;g__JG1575;s__JG1575 sp012511315	77.85	0.08	d__Bacteria;p__Bacillota_A;c__Clostridia;o__Clostridiales;f__Clostridiaceae;g__JG1575;s__	taxonomic classification defined by topology and ANI	classification based on placement in class-level tree	GCA_002838815.1, s__JG1575 sp002838815, 95.0, 77.28, 0.08	87.93	11	0.942226	N/A
P24860_112_MAG_72	112_arctic_Clostridiales_58_7	Eubacteriales bacterium	no	7	86.3	11.8	57.34	1	Gradient Boost (General Model)	0.578382	0.917619	1027307	d__Bacteria;p__Bacillota_A;c__Clostridia;o__Christensenellales;f__CAG-74;g__UBA1038;s__	N/A	N/A	N/A	N/A	N/A	GCA_002305755.1	95	d__Bacteria;p__Firmicutes_A;c__Clostridia;o__Christensenellales;f__CAG-74;g__UBA1038;s__UBA1038 sp002305755	80.95	0.52	d__Bacteria;p__Bacillota_A;c__Clostridia;o__Christensenellales;f__CAG-74;g__UBA1038;s__	taxonomic classification defined by topology and ANI	classification based on placement in class-level tree	GCA_012513645.1, s__UBA1038 sp012513645, 95.0, 78.58, 0.4; GCA_012513735.1, s__UBA1038 sp012513735, 95.0, 77.2, 0.15; GCA_012512355.1, s__UBA1038 sp012512355, 95.0, 77.07, 0.09	46.96	11	0.955761	Genome not assigned to closest species as it falls outside its pre-defined ANI radius
P24860_112_MAG_73	112_arctic_Coriobacteriales_61_6	Collinsella sp.	no	6	94.1	0	39.19	0.36	Neural Network (Specific Model)	0.605618	0.878149	902732	d__Bacteria;p__Actinomycetota;c__Coriobacteriia;o__Coriobacteriales;f__Coriobacteriaceae;g__Collinsella;s__Collinsella sp900542635	GCA_900542635.1	95.0787	d__Bacteria;p__Actinobacteriota;c__Coriobacteriia;o__Coriobacteriales;f__Coriobacteriaceae;g__Collinsella;s__Collinsella sp900542635	97.44	0.97	N/A	N/A	N/A	N/A	N/A	d__Bacteria;p__Actinomycetota;c__Coriobacteriia;o__Coriobacteriales;f__Coriobacteriaceae;g__Collinsella;s__	ANI	topological placement and ANI have incongruent species assignments	GCA_900542635.1, s__Collinsella sp900542635, 95.0787, 97.44, 0.97; GCA_018380015.1, s__Collinsella sp018380015, 95.1883, 97.35, 0.97; GCA_902363125.1, s__Collinsella sp902363125, 95.0, 97.26, 0.95; GCF_015548375.1, s__Collinsella aerofaciens_AB, 95.0275, 97.26, 0.97; GCA_900550195.1, s__Collinsella sp900550195, 95.1628, 97.26, 0.88; GCA_900541055.1, s__Collinsella sp900541055, 95.001, 97.21, 0.97…	52.92	11	N/A	N/A
P24860_112_MAG_74	112_arctic_Flavobacteriales_32_26	Flavobacteriaceae bacterium	no	26	84.3	0	94.16	0.57	Neural Network (Specific Model)	0.319955	0.917171	2471335	d__Bacteria;p__Bacteroidota;c__Bacteroidia;o__Flavobacteriales;f__Flavobacteriaceae;g__SCGC-AAA160-P02;s__SCGC-AAA160-P02 sp000383355	GCA_000383355.1	95	d__Bacteria;p__Bacteroidota;c__Bacteroidia;o__Flavobacteriales;f__Flavobacteriaceae;g__SCGC-AAA160-P02;s__SCGC-AAA160-P02 sp000383355	96.75	0.82	GCA_000383355.1	95	d__Bacteria;p__Bacteroidota;c__Bacteroidia;o__Flavobacteriales;f__Flavobacteriaceae;g__SCGC-AAA160-P02;s__SCGC-AAA160-P02 sp000383355	96.75	0.82	d__Bacteria;p__Bacteroidota;c__Bacteroidia;o__Flavobacteriales;f__Flavobacteriaceae;g__SCGC-AAA160-P02;s__	taxonomic classification defined by topology and ANI	topological placement and ANI have congruent species assignments	GCA_905479435.1, s__SCGC-AAA160-P02 sp905479435, 95.0, 82.63, 0.74; GCA_015665265.1, s__SCGC-AAA160-P02 sp015665265, 95.0, 81.83, 0.76; GCA_018608485.1, s__SCGC-AAA160-P02 sp018608485, 95.0, 81.19, 0.77; GCA_016763215.1, s__SCGC-AAA160-P02 sp016763215, 95.0, 78.16, 0.3; GCA_014075215.1, s__SCGC-AAA160-P02 sp014075215, 95.0, 76.7, 0.17; GCA_013214275.1, s__SCGC-AAA160-P02 sp013214275, 95.0, 76.68,…	90.17	11	N/A	N/A
P24860_112_MAG_75	112_arctic_Flavobacteriales_37_45	Patiriisocius sp.	yes	45	96.1	0	82.6	0.02	Neural Network (Specific Model)	0.368	0.874019	1762926	d__Bacteria;p__Bacteroidota;c__Bacteroidia;o__Flavobacteriales;f__Flavobacteriaceae;g__Patiriisocius;s__Patiriisocius sp905182755	GCA_905182755.1	95	d__Bacteria;p__Bacteroidota;c__Bacteroidia;o__Flavobacteriales;f__Flavobacteriaceae;g__Patiriisocius;s__Patiriisocius sp905182755	98.42	0.87	GCA_905182755.1	95	d__Bacteria;p__Bacteroidota;c__Bacteroidia;o__Flavobacteriales;f__Flavobacteriaceae;g__Patiriisocius;s__Patiriisocius sp905182755	98.42	0.87	d__Bacteria;p__Bacteroidota;c__Bacteroidia;o__Flavobacteriales;f__Flavobacteriaceae;g__Patiriisocius;s__	taxonomic classification defined by topology and ANI	topological placement and ANI have congruent species assignments	GCA_018656255.1, s__Patiriisocius sp018656255, 95.0, 94.73, 0.86; GCA_003450155.1, s__Patiriisocius sp003450155, 95.0, 89.26, 0.79; GCF_009014635.1, s__Patiriisocius marinistellae, 95.0, 77.79, 0.31; GCF_008974325.1, s__Patiriisocius marinus, 95.0, 77.72, 0.29; GCA_000170815.1, s__Patiriisocius sp000170815, 95.0, 77.48, 0.25	93.57	11	N/A	N/A
[truncated: 121 more rows]

## Sheet: TableS7_iRep
	Station	14	14	14	14	28	42	50	50	57	57	57	57
	Sample	SML_5µm_MP	SML_02µm_MP	SSW_5µm_MP	SSW_02µm_MP	SML_02µm_OW	SSW_02µm_OW	SML_02µm_OW	SSW_02µm_OW	SML_5µm_OW	SML_02µm_OW	SSW_5µm_OW	SSW_02µm_OW
iRep		P24860_101_S1	P24860_102_S2	P24860_103_S3	P24860_104_S4	P24860_108_S7	P24860_111_S9	P24860_112_S10	P24860_113_S11	P24860_114_S12	P24860_115_S13	P24860_116_S14	P24860_117_S15
P24860_102_MAG_04	Nonlabens sp.	n/a	1.82065	n/a	1.88834	n/a	n/a	n/a	n/a	n/a	n/a	n/a	n/a
P24860_104_MAG_07	Polaromonas sp.	n/a	1.79774	n/a	1.63855	n/a	n/a	n/a	n/a	n/a	n/a	n/a	n/a
[truncated: 115 more rows]

## Sheet: TableS8_PhaMer_Phatyp
Accession	Length	Pred	Score	Pred_lifestyle	Score
[truncated: 1,154 more rows]

## Sheet: TableS9_vOTU_VCinfo
vOTU	Scaffold	contig_length	provirus	proviral_length	gene_count	viral_genes	host_genes	checkv_quality	miuvig_quality	completeness	completeness_method	contamination	kmer_freq	warnings	Scaffold	Closer	Accession	Status	Status2	VC	Level	Weight	Host	BaltimoreGroup	Realm	Kingdom	Phylum	Class	Order	Family	Subfamily	Genus	P24860_101 SMLVO #1 SML from melt pond, 5 µm	P24860_102 SMLVO #2 SML from melt pond, 0.2 µm	P24860_103 SMLVO #4 Bulk water from pond ~60 cm depth, 5 µm	P24860_104 SMLVO #5+6 Bulk water from pond ~60 cm depth, 0.2 µm	P24860_105 SMLVO #7 Bulk water from pond ~60 cm depth, virome	P24860_108 SMLVO #15, SML from open water/next to Oden, 0.2 µm	P24860_111 SMLVO #26 Bulk water from lead, 0.2 µm	P24860_112 SMLVO #29 SML from open water/next to Oden, 0.2 µm	P24860_113 SMLVO #32 Bulk from open water/next to Oden, 0.2 µm	P24860_114 SMLVO #35 SML from open water/behind Oden, 5 µm	P24860_115 SMLVO #36 SML from open water/behind Oden, 0.2 µm	P24860_116 SMLVO #38 Bulk from open water/behind Oden, 5 µm,	P24860_117 SMLVO #39 Bulk from open water/behind Oden, 0.2 µm	P24860_118 SMLVO #40, Bulk from open water/behind Oden, virome	P24860_119 SMLVO #13, Bulk water from lead, virome	P24860_121 SMLVO #3, SML from melt pond, virome	P24860_128 SMLVO #33, Bulk from open water/next to Oden, virome
[truncated: 1,154 more rows]

[truncated: 9 more sheets: TableS10_Host_prediction, TableS11_CRISPRmatches, TableS12_AMGnumbers, TableS13_AMGonvOTU, TableS14_vOTU_annotations, TableS15_Phage_Annotations, TableS16_IMGVR hits, TableS17_TEM measure, TableS18_Bioproject_PRJNA950101]
